# Supplementary material for: Culture conditions and nutrition requirements for the mycelial growth of Isaria farinosa (Hypocreales: Cordycipitaceae) and the altitude effect on its growth and metabolome
Source: Sci Rep. 2018 Oct 23;8:15623. doi: 10.1038/s41598-018-33965-z (PMC6199337; doi:10.1038/s41598-018-33965-z)
Supplement: Supplementary file 3 — Dataset S2 [file 41598_2018_33965_MOESM3_ESM.xls]

## Sheet: Sheet3
Culture conditions and nutrition requirements for the mycelial growth of Isaria farinosa and the altitude effect on its growth and metabolome
Fei Liu, Meichun Xiang, Yanlei Guo, Xiaoli Wu, Guangxin Lu, Yong Yang, Xingzhong Liu, Shijiang Chen, Guozhen Zhang, Wangpeng Shi
Dataset S2. The analysis of the raw data.
Sample ID	m/z α	VIP β	RT γ	T δ	P ε	LA-01 ζ	LA-02	LA-03	LA-04	LA-05	LA-06	LA-07	LA-08	LA-09	LA-10	HA-01 η	HA-02	HA-03	HA-04	HA-05	HA-06	HA-07	HA-08	HA-09	HA-10
25	509.792	1.78	4.65212	15.09	0	5.12007	5.99969	6.07504	6.76351	7.10385	7.40025	7.61087	7.3796	8.16721	7.20148	2.48389	2.436	2.45467	2.18778	2.24141	2.05717	2.12534	2.18176	2.92913	2.84287
1	192.05	1.76	1.4908	26.34	0	44.3411	37.671	37.775	44.4333	36.4596	39.8929	41.9402	37.1001	40.6132	35.8981	11.4866	13.3617	12.3959	15.9973	12.1403	11.3603	11.2778	11.3213	12.9693	13.7571
4	167.078	1.76	2.65056	-11.26	0	17.5339	16.2511	15.4798	14.7062	15.1488	14.3203	13.1605	15.3778	16.6887	18.7318	22.5241	24.039	24.8462	23.4382	26.28	23.8474	24.7962	25.8768	25.2519	23.0025
6	810.204	1.76	4.06008	-26.54	0	19.4565	23.11	21.04	28.1979	24.6729	26.6151	22.3066	25.7849	24.1402	28.0103	39.391	38.9411	41.2657	44.741	43.7079	47.9434	38.9709	47.616	46.4629	47.8246
15	811.203	1.75	4.06116	-22.67	0	8.35908	10.0779	9.61131	12.3436	10.6071	11.3411	9.15303	11.2162	10.0331	12.779	17.1028	16.5989	17.9305	20.3188	20.5215	21.6043	17.5171	21.0632	20.7207	21.9044
31	348.655	1.73	8.95848	17.27	0	22.1026	21.4599	25.1509	20.6541	16.3226	24.821	16.7765	15.2236	21.6079	18.8431	0.642105	0.909704	0.764008	0.772697	0.970993	1.03163	1.61294	0.880038	1.60937	0.921052
61	319.299	1.72	7.8781	11.67	0	26.2214	25.1026	26.422	32.4944	25.9327	31.8673	27.8897	29.0702	43.7225	29.0301	8.24107	10.9759	9.4116	8.27105	7.0396	7.35625	10.3087	10.976	11.2807	12.9726
2	171.041	1.71	1.57167	17.87	0	19.0481	17.7264	15.8114	18.3251	16.6708	16.0701	18.9776	15.7814	16.9133	15.5879	8.8683	9.8162	8.86649	9.82888	9.43092	9.06018	8.91545	7.7927	10.7221	9.13412
3	166.087	1.7	2.65515	-11.76	0	153.577	144.905	143.257	131.939	132.958	126.976	116.786	139.13	145.247	147.037	185.932	207.996	212.814	186.276	221.762	206.985	206.051	216.541	215.526	196.218
32	499.071	1.7	1.69516	15.58	0	75.8977	61.8899	61.8472	54.2718	56.211	59.3498	58.3267	47.9007	55.2144	59.3817	22.0241	22.3672	19.1537	21.3838	20.5432	22.5309	20.8473	21.9088	24.8908	23.6889
105	320.305	1.7	7.86824	10.79	0	2.6546	3.38609	3.45371	3.83088	2.99664	3.19339	3.70526	3.26443	5.27444	3.5316	1.30233	1.48819	1.20762	1.14177	1.11557	1.01614	1.37197	1.21139	1.43916	1.55137
633	396.049	1.7	1.73972	3.14	0.012	36.7444	29.8529	30.5227	33.386	26.6862	31.4339	30.6045	34.0198	33.9497	29.5025	27.5728	28.3823	25.8775	24.8294	27.5705	28.526	26.2914	26.4049	23.6606	32.7937
7	533.271	1.69	4.7986	15.22	0	6.13329	6.93049	8.34297	8.84785	10.2323	9.3099	9.27301	9.27577	9.48782	9.70187	1.80979	1.95395	1.94638	1.80661	1.36602	2.36836	1.3117	1.52713	3.77601	3.06569
8	121.08	1.69	2.65113	-11.31	0	17.0463	15.9155	15.9083	14.6809	14.5964	14.3865	13.0246	15.8234	15.3812	16.0409	20.6426	22.1484	23.3298	20.3804	23.8315	22.0146	21.4558	23.4623	22.6618	19.8059
5	203.056	1.68	1.6063	26.84	0	217.932	166.323	183.576	192.836	158.32	198.307	203.484	177.035	189.601	174.397	37.4292	37.9294	37.6843	47.3448	33.6015	42.4496	36.7984	37.4207	46.3044	40.7496
10	518.333	1.68	9.18108	12.84	0	627.206	623.974	573.137	454.137	531.165	602.716	574.569	438.081	430.886	562.797	167.366	141.598	185.187	122.417	128.848	158.109	266.891	175.977	202.782	276.029
12	643.272	1.68	1.71877	15.13	0	7.28595	26.6556	19.4369	25.8919	29.6872	24.6956	15.6052	31.8357	40.1064	20.0979	59.9041	78.3072	71.9405	56.2885	76.1348	91.8844	81.9945	75.5982	87.07	70.7608
13	120.082	1.68	2.65636	-11.31	0	171.78	163.885	162.058	150.173	149.325	142.624	137.283	162.604	162.244	162.71	202.427	232.778	241.951	210.236	246.11	231.058	219.028	241.386	240.157	210.616
39	587.216	1.68	2.57647	-15.05	0	2.63151	3.55894	2.66972	3.01742	3.52639	2.59552	2.7039	2.95098	4.97684	3.33967	11.0303	13.0999	9.95968	7.89684	10.3641	10.4051	12.2221	9.87928	13.8305	8.83133
44	483.088	1.68	1.60064	9.751	0	38.2674	34.8281	42.9657	44.5772	39.4452	45.5535	36.565	37.7673	49.4987	44.4646	23.2843	26.1491	22.7188	22.4829	23.0827	23.5044	21.8649	26.684	23.6047	31.4306
9	103.054	1.67	2.65726	-12.69	0	6.24996	6.36458	6.48288	5.27092	5.39941	5.36055	5.3211	5.75851	6.27251	5.95301	7.96136	8.86255	9.40682	8.26758	9.54058	9.15447	8.20801	9.20322	9.3791	8.03196
24	773.252	1.67	4.0463	-12.18	0	9.42703	10.1976	7.84648	10.6255	8.57658	8.71561	7.67257	9.19834	7.04946	10.0212	15.1226	15.1179	15.0515	15.6779	15.3911	17.6804	11.9482	17.1715	16.5253	17.2515
30	685.216	1.67	4.04914	-12.08	0	7.37861	7.72019	7.20325	8.43598	7.5223	6.8957	6.18707	7.28917	5.86841	7.61991	12.2009	11.3067	11.0621	10.9132	10.9851	12.7771	9.06213	11.5024	11.1331	12.4975
65	246.133	1.67	2.66807	11.05	0	5.52449	5.17702	5.98015	6.08541	5.82929	5.94187	5.39378	5.92245	5.71495	5.79716	2.76954	2.70299	2.97958	3.80143	3.35626	4.0425	3.51742	2.77225	4.80735	2.82837
14	644.277	1.66	1.73006	-18.43	0	3.08475	7.66111	4.83543	6.51034	8.53007	7.92396	4.92155	8.62472	11.9911	7.02452	20.6341	29.1897	23.7288	19.0823	27.1614	32.3217	27.7161	28.5408	29.7379	29.1297
38	447.108	1.66	1.46994	10.41	0	66.795	52.2175	58.2338	53.0497	46.4188	52.4958	50.2134	48.5539	53.7808	47.0293	28.2424	29.5809	28.0271	27.3698	33.2172	24.5942	27.7873	32.4605	26.5664	28.2843
11	984.432	1.65	6.06179	-17.8	0	8.18423	10.8389	11.7515	7.11996	14.7394	11.7347	6.05961	7.26481	11.5258	12.2734	29.0823	25.5087	27.8118	22.4813	27.9771	26.2294	20.088	27.2196	25.9306	32.6166
16	871.458	1.65	5.61497	-17.94	0	0.916331	1.13176	0.645144	1.10804	0.72375	1.22451	0.692009	0.516226	0.855552	0.819339	7.44055	7.46846	5.6278	5.65124	6.5905	5.04713	5.72645	6.93666	5.89935	7.50571
17	315.63	1.65	1.78907	-16.66	0	30.408	68.9246	67.7027	73.8958	82.5543	83.7636	45.7108	82.3834	104.43	56.6134	162.708	201.216	201.778	162.016	218.51	260.561	223.751	224.606	229.708	179.713
19	807.208	1.65	4.06301	-15.07	0	2.80382	3.42732	3.76697	4.61551	3.3927	4.20275	3.07525	4.10302	4.43506	4.39761	7.22639	6.11338	6.45448	7.86726	7.3632	7.0089	6.5575	8.0031	7.04492	8.76532
22	809.201	1.65	4.06141	-18.29	0	51.5724	61.7199	59.0591	77.8931	66.1309	67.3432	61.6157	70.6717	64.5895	75.417	106.423	103.125	106.282	122.177	114.442	134.549	102.827	126.442	128.089	131.437
34	342.612	1.65	4.03379	-11.41	0	2.43814	3.43997	2.41821	3.34337	3.00408	2.64926	2.53947	3.00757	2.59713	3.06653	4.82783	4.89992	5.08355	5.28736	4.73765	6.01823	3.89405	5.61458	5.21499	5.57311
35	684.213	1.65	4.05505	-11.12	0	20.6674	24.0635	19.9597	23.4671	21.3463	20.6106	16.7473	19.9968	16.2926	21.2023	31.4361	29.8179	30.403	31.6154	30.591	33.0368	24.057	32.3921	32.3271	31.8624
46	386.127	1.65	4.04838	-12.02	0	147.297	163.075	134.478	168.481	143.651	140.569	119.977	140.302	116.522	146.438	226.313	217.075	214.697	235.842	227.429	248.29	170.537	246.817	223.681	252.435
48	397.118	1.65	4.05701	-13.23	0	71.7597	77.9698	66.8561	83.1034	73.6425	71.6965	60.6231	69.4534	60.3667	74.2906	115.363	109.956	108.627	118.687	109.714	126.445	83.6037	121.902	110.208	120.037
56	363.62	1.65	4.04416	-10.96	0	3.58072	4.34831	3.77497	4.60276	4.14846	4.21405	3.74671	4.29237	3.12833	4.10946	7.774	6.81368	6.82612	7.60835	7.05988	8.62053	5.07669	7.41635	7.16215	6.99157
75	316.279	1.65	7.65299	9.73	0	10.2153	8.43862	11.9107	9.87949	11.6115	11.2965	8.44536	8.00472	13.0287	12.0454	3.83005	4.91435	5.71012	4.33986	3.52264	4.13995	5.48922	4.92904	5.89584	5.50631
188	193.058	1.65	1.51851	7.53	0	35.2072	36.2843	37.2911	43.5983	38.7103	40.1206	36.6786	40.5273	51.9934	40.4074	27.8088	29.2695	26.0966	30.0806	27.4158	27.442	29.4077	25.8233	27.5709	28.5417
18	631.253	1.64	1.75561	-15	0	6.70912	22.5515	23.9865	25.5258	26.3402	31.1114	15.4456	34.413	40.0708	23.8728	70.8105	77.6439	79.4509	59.6346	83.1253	104.902	92.9389	92.7547	94.708	73.1839
20	515.224	1.64	1.76337	-16.13	0	51.8073	96.1138	88.2009	102.615	104.32	105.027	85.468	129.332	148.545	99.4634	203.199	252.213	256.633	178.138	254.516	264.062	253.71	251.5	301.466	228.753
23	223.075	1.64	1.51287	-17.92	0	186.474	198.812	178.73	188.227	189.142	180.662	175.6	201.64	190.155	200.337	228.296	232.435	222.897	225.431	230.82	234.112	227.836	247.074	248.458	255.64
27	519.333	1.64	9.16601	11.18	0	199.482	188.805	171.172	135.838	161.073	188.347	176.254	126.107	126.09	173.661	50.9463	41.9363	57.4019	35.6173	39.2434	53.6016	82.0312	55.8369	64.269	87.579
33	630.25	1.64	1.75544	-14.85	0	29.95	77.2299	71.8783	77.6094	83.4838	90.2818	51.2374	101.546	115.353	67.9694	187.954	229.153	238.992	172.8	240.844	310.07	263.026	261.217	274.714	212.373
47	377.122	1.64	4.04348	-11.7	0	39.03	42.679	35.2503	45.2547	38.3471	37.8904	32.9047	37.1047	31.5923	40.0009	61.371	57.78	57.9016	62.9904	60.4662	68.15	46.0305	68.507	59.3448	65.875
52	771.246	1.64	4.04988	-10.65	0	101.306	114.676	93.1312	120.188	99.6289	99.3836	85.2627	96.2289	78.1583	101.622	163.912	155.73	157.278	173.182	160.226	189.806	122.76	187.199	165.672	182.708
21	340.112	1.63	5.34909	-11.12	0	10.0207	7.75463	7.66369	8.68855	7.82988	8.49401	8.58119	9.87301	11.2661	8.70114	12.6031	14.9954	14.0525	13.0234	14.7262	12.585	13.3005	14.4894	15.9589	15.1357
26	200.202	1.63	6.10094	15.28	0	9.04821	9.16082	9.50353	9.7376	8.73909	8.26591	8.54715	7.98507	8.06758	7.22859	6.10688	6.61932	5.71867	5.6987	5.18687	5.89505	4.99345	5.49858	4.87062	4.92653
28	229.13	1.63	1.52018	-12.34	0	28.099	39.403	35.2061	38.6088	34.1612	39.0144	32.1271	38.3868	38.825	36.1764	52.9374	60.9973	53.5773	57.3574	64.2834	55.3837	52.6991	65.5241	52.7618	51.285
29	322.149	1.63	1.69019	-12.86	0	28.8893	41.1981	38.1464	42.43	45.0328	45.1096	30.3181	44.8405	49.3193	37.6665	62.4983	76.869	78.4102	63.9987	81.7902	94.743	84.5062	83.2932	78.7027	74.9789
43	220.118	1.63	2.73397	-12.69	0	17.7652	23.1379	25.5388	25.8275	24.8409	25.3606	18.7685	25.989	31.8454	26.4733	45.2463	46.7564	54.5769	36.0196	57.9162	55.7906	52.3857	58.9127	60.0679	53.4279
73	499.187	1.63	2.53865	-10.64	0	3.50749	4.33928	3.51003	3.6338	4.74761	3.13028	2.97582	3.4896	5.29162	5.23058	10.9154	11.6878	10.6213	7.0081	9.36295	8.69875	12.8519	8.91448	13.1765	10.3516
84	516.188	1.63	1.74965	-12.1	0	47.0479	44.2807	41.1363	41.0518	45.8189	42.0651	40.4198	46.4917	51.7982	43.7108	63.3575	79.8543	75.3227	59.4613	79.0642	75.7649	76.0602	75.6104	95.0173	74.6481
37	299.099	1.62	2.87181	-9.83	0	8.35178	7.88305	8.08913	9.07204	7.25117	8.80928	6.86037	9.44809	9.85615	8.67133	15.2198	13.1235	13.8093	12.7218	13.7428	11.767	10.68	12.9186	12.7166	12.7981
40	149.061	1.62	2.65736	-7.81	0	7.04807	5.9558	6.11694	5.55779	5.68214	5.49289	4.91257	5.84431	6.45775	6.22976	7.32475	7.48952	8.46367	7.84941	8.66576	8.17137	8.22019	8.76839	8.85905	7.74827
41	359.104	1.62	1.61674	10.43	0	84.9019	69.5343	66.4141	68.3191	53.0782	61.2892	66.151	67.8287	59.8175	65.4426	34.3095	39.9735	37.5406	43.9108	32.6479	29.746	28.7443	38.1482	40.3716	39.5356
51	794.23	1.62	4.06537	-10.25	0	243.447	264.866	234.182	288.928	243.37	248.11	221.687	246.449	205.097	250.774	349.787	324.972	328.456	361.022	337.837	396.244	289.244	376.629	353.067	370.608
58	894.312	1.62	4.32366	-9.9	0	0.738508	1.97403	1.2948	1.37799	2.55793	2.02569	1.62347	1.92852	1.51832	1.98743	4.62021	3.68789	4.50272	3.89566	4.18527	6.47691	5.42177	5.34732	6.23799	5.76863
60	772.249	1.62	4.05025	-9.95	0	38.3682	42.3198	35.1393	44.519	38.5539	36.7825	32.1741	35.1233	29.3011	39.4323	59.0943	56.812	57.2134	62.458	58.5658	68.9913	44.6853	68.2704	59.9535	66.2183
67	372.13	1.62	4.04969	-10.53	0	26.0986	28.0393	24.5674	30.2618	26.3388	25.2025	22.9907	25.8787	20.951	27.2695	40.0269	37.6786	37.9628	40.2901	38.6909	43.8377	29.2638	44.1512	38.4234	42.3413
80	324.625	1.62	2.53324	-10.38	0	0.953252	2.26504	1.82192	1.16559	3.0291	1.03846	0.722527	1.18334	2.92129	2.34186	8.5001	8.84609	7.71873	4.20945	6.44745	6.90564	9.47792	6.28703	10.8672	8.51242
81	526.256	1.62	2.8834	-8.19	0	4.14705	6.06795	5.11689	5.61265	6.895	4.13069	2.90471	5.54823	8.61767	5.66889	15.7166	17.2685	17.2428	17.2239	18.1758	23.7033	28.5914	16.241	17.8225	16.2684
92	476.276	1.62	8.50879	7.85	0	126.119	136.503	135.888	206.708	115.877	146.287	138.879	149.152	194.755	131.367	38.5375	50.0779	63.7249	49.7035	48.4149	60.0941	111.672	58.1108	71.8943	66.4534
193	234.117	1.62	1.56912	8.48	0	46.8832	39.128	39.6398	70.605	39.6307	38.3313	35.4071	46.0157	64.1399	37.6296	11.2219	15.9266	15.3648	17.3993	15.3988	12.7405	14.1341	16.6055	15.5142	15.5645
238	249.063	1.62	1.4845	7.8	0	28.4421	27.8206	34.0278	42.8778	31.8952	38.3108	29.6764	31.335	53.7274	37.0765	17.2363	18.073	17.0773	16.72	17.8934	16.1066	14.261	17.145	19.5154	16.7725
50	795.232	1.61	4.06266	-10.37	0	60.2114	66.2043	58.134	72.8088	61.9058	60.0249	53.2928	61.4698	51.0068	64.0559	88.4109	82.7816	81.3009	92.5818	85.6693	100.767	73.5125	95.1843	90.7156	95.4058
54	495.242	1.61	3.24651	-10.12	0	9.2486	12.6132	9.99725	7.98409	13.6464	9.11166	4.68853	8.85437	16.5117	11.1019	28.9435	25.6044	24.7225	16.6718	30.484	26.0797	29.5309	31.4346	29.7394	36.5514
55	791.232	1.61	4.06139	-11.24	0	41.9096	42.8643	38.2604	47.6173	41.3379	40.3173	34.2818	39.0701	35.4715	42.7371	57.821	54.0955	54.6929	60.3304	56.5139	65.8379	46.994	61.7994	58.2075	62.1646
59	997.074	1.61	6.06605	-10.8	0	4.89654	7.07807	6.92618	6.36009	10.4265	7.89252	4.4949	4.91537	7.10462	8.20026	19.8592	15.6694	15.0689	13.8711	18.1047	17.201	11.8501	16.5314	13.6785	21.1347
63	404.103	1.61	4.04266	-9.63	0	12.0829	13.46	11.3366	14.3374	11.5412	10.7916	10.1471	10.7752	9.40234	11.3131	17.6473	16.5823	16.1403	18.0829	16.7814	18.7402	13.3054	18.56	16.1339	18.1187
76	243.134	1.61	2.78199	8.45	0	10.304	8.72808	11.0917	9.59757	9.07095	11.5445	9.8491	10.1894	9.2124	11.209	3.79046	3.86021	3.56791	3.46382	4.07611	6.23602	3.79736	3.91502	9.05078	4.1821
101	408.109	1.61	4.03605	-9.67	0	10.0785	10.5164	8.32816	9.86584	9.40948	8.53611	7.42988	8.08156	7.11135	8.19435	14.4303	12.1377	12.9308	13.0167	12.4973	13.8721	9.99494	13.6862	11.6965	11.9218
104	278.639	1.61	9.13454	7.41	0	20.7142	23.0263	21.0102	32.8698	20.487	22.4389	26.4096	30.8144	29.8332	21.183	7.89874	8.76955	13.1377	9.59783	10.252	8.43773	19.3328	11.7549	10.576	14.8395
108	647.24	1.61	2.52674	-10.18	0	1.39915	2.66728	2.38366	1.49462	3.96124	1.65997	1.20773	1.55912	4.24665	3.84987	12.2217	17.4851	11.4292	5.766	13.2539	10.6175	13.5148	9.05252	14.029	10.7588
130	586.217	1.61	2.53603	-8.83	0	3.86339	7.61675	4.20069	6.6182	7.31183	3.54052	2.73521	3.88449	7.99112	6.61261	25.2978	29.0957	23.827	20.8945	21.1691	39.4075	29.9399	19.9376	41.8723	23.0206
134	335.258	1.61	8.49704	5.93	0	12.2211	15.1379	15.6039	22.8689	17.3744	19.6217	19.917	18.1562	24.5707	20.2211	11.1017	10.5459	10.1667	7.15104	6.46365	5.91264	13.8993	9.11908	8.76685	8.56851
149	145.049	1.61	1.68561	7.76	0	24.4841	21.9584	25.2333	31.2574	22.7132	26.0524	28.6341	30.7248	29.865	24.5466	18.6231	18.528	17.3091	17.6578	16.2663	15.8648	17.6352	17.6819	21.0321	19.9037
42	792.235	1.6	4.0563	-12.14	0	13.4517	15.8211	12.6008	17.061	13.4679	14.713	12.65	15.048	12.7889	16.615	20.2017	19.4019	19.309	21.9072	19.6662	22.7907	18.193	21.9269	22.2221	22.0133
49	242.102	1.6	2.71469	-10.4	0	5.7248	6.84862	6.68462	7.73927	7.4086	7.32712	5.03703	7.67637	9.59321	7.07918	12.0199	12.7549	14.5292	9.26156	15.5854	14.2471	13.2964	14.8194	15.1458	13.675
53	796.235	1.6	4.0506	-9.94	0	11.705	11.9134	10.1392	13.8717	12.9525	12.9643	10.2998	11.8167	9.87608	11.1158	16.5579	15.0914	15.8698	17.8539	16.6073	20.0604	15.327	17.962	18.8491	17.5248
68	793.228	1.6	4.06328	-9.86	0	637.773	674.479	608.353	741.974	637.736	646.598	565.468	629.999	534.427	650.831	886.262	830.284	840.683	935.124	867.988	1035.87	742.008	968.662	922.695	962.221
88	172.051	1.6	1.6435	9.42	0	30.176	27.642	26.8158	38.7095	23.8863	27.6546	37.1948	36.9559	28.0626	26.2917	12.8379	17.1295	14.7335	20.111	9.87373	12.6551	11.6668	14.6814	18.5451	14.5864
90	525.253	1.6	2.87844	-7.78	0	11.6534	18.9503	17.9451	17.726	21.832	13.6716	9.60864	21.027	32.2011	18.8875	52.8435	57.6763	57.4129	56.0292	65.0993	78.024	98.1814	54.0041	60.2087	51.9144
91	384.115	1.6	2.68347	8.74	0	145.422	187.253	202.054	188.754	204.387	182.151	145.029	183.977	218.468	204.374	112.739	115.605	98.1765	99.8612	81.2708	111.17	103.397	105.208	154.907	137.659
97	406.103	1.6	4.04915	-8.53	0	22.5139	22.4743	19.331	22.354	20.0427	17.8799	16.8167	17.8258	15.9963	19.9487	29.5139	27.9769	26.5865	28.4349	27.2795	31.2105	21.0258	30.1257	27.6888	29.2565
183	415.664	1.6	2.64514	-7.86	0	1.589	1.4928	1.68816	1.19565	1.3222	1.28125	0.925003	1.24354	1.064	1.38438	4.32325	3.76014	3.36713	1.75829	3.08971	5.03048	3.98009	2.95303	4.26831	3.66906
36	540.301	1.59	1.89661	8.5	0	51.5854	44.5568	53.2368	35.0279	45.8298	49.5067	41.1507	41.6424	37.2121	42.5169	23.6225	16.6433	16.9669	21.2014	16.711	19.8198	26.6332	17.1729	17.5958	33.5269
45	605.681	1.59	5.27687	-10.38	0	3.02546	3.88039	3.32154	6.31371	4.02352	3.40876	2.71966	4.72812	5.99831	4.57061	10.1343	9.50916	8.87319	8.73863	9.10701	8.31541	6.23306	11.0818	8.99328	10.2914
83	606.278	1.59	1.87954	9.21	0	145.194	121.282	144.545	91.4997	108.654	137.504	100.924	109.422	111.009	119.958	63.3701	60.2356	59.1266	51.2686	60.9991	56.493	63.8196	65.1318	56.0348	84.9796
94	405.009	1.59	2.33118	-11.19	0	34.2039	43.7706	43.1491	34.27	41.0534	39.207	37.8863	41.012	46.5695	45.5201	64.2362	62.5598	67.6565	52.6189	78.2042	73.3823	62.2065	81.7804	68.5669	81.4648
96	405.101	1.59	4.05411	-9.72	0	189.712	201.659	171.293	204.769	176.844	169.961	145.77	165.951	142.036	172.101	265.834	244.672	241.997	263.708	246.795	278.344	186.577	266.811	245.272	272.774
100	460.578	1.59	4.04003	-11.89	0	3.73944	3.83068	2.95876	3.52024	2.65624	2.95965	2.34167	3.25188	2.03555	3.18616	5.93066	4.67731	4.78476	5.04859	5.00869	5.54263	3.93006	5.46802	4.15194	4.8804
122	559.205	1.59	2.75916	-8.79	0	6.34851	16.8323	15.2599	13.276	20.7372	12.1359	7.46187	16.0636	25.8701	14.6403	54.434	63.9729	66.7321	39.1865	60.7474	85.6323	100.475	62.8575	89.7487	55.8181
147	816.304	1.59	4.03379	-8.41	0	5.06891	5.24474	4.4234	5.46647	4.29886	5.02271	3.92021	4.9788	3.67247	5.62532	8.70715	9.09176	9.84907	11.7742	13.625	14.9953	9.48769	15.8562	14.3584	13.4179
74	500.069	1.58	1.64771	9.4	0	22.2711	20.6816	22.5654	20.4946	20.8884	21.2103	18.3069	18.9651	24.1459	21.6517	14.2226	15.8252	16.2766	15.8887	16.5727	14.8144	13.7389	16.7262	16.5393	17.6962
79	610.832	1.58	10.9349	-11	0	5.37149	4.89193	4.96866	6.3931	6.4978	6.356	7.06498	7.4396	7.0682	8.13885	9.68372	9.08267	9.71512	10.5693	10.0147	9.37779	8.94999	9.99233	9.80737	10.5778
86	328.222	1.58	4.46996	7.69	0	11.5191	11.366	12.5569	10.8173	10.7532	12.8942	9.91201	11.0849	10.1745	10.9608	5.62173	5.24417	4.58566	5.39028	4.33052	6.34583	4.95823	4.72168	10.4118	6.67575
89	769.25	1.58	4.04071	-8.91	0	5.82816	6.96983	5.45473	7.50157	4.88073	5.72519	5.22653	5.88352	4.13317	6.3112	9.96386	9.47551	9.48592	10.9408	9.85615	12.35	7.22934	12.4293	9.94062	10.596
93	186.222	1.58	6.07927	17	0	200.521	204.456	195.857	197.535	177.79	164.9	163.249	157.147	142.248	122.134	110.365	105.232	97.2433	96.3227	89.3382	85.7454	83.6991	82.4203	76.8986	67.8023
112	598.487	1.58	11.085	-10.86	0	7.63749	11.1825	13.5573	12.7953	17.9412	17.9092	18.7317	16.661	23.4746	23.7132	29.3376	31.0775	31.0088	29.1083	29.9005	32.7355	34.4037	33.7164	32.7898	31.3982
120	369.076	1.58	1.65259	8.46	0	64.244	50.4396	46.8419	46.5937	40.4746	44.098	43.002	40.6201	42.9081	41.4821	24.2393	27.0003	24.7138	26.771	26.052	23.7069	22.6922	25.4666	23.5656	29.854
121	461.575	1.58	4.03936	-8.17	0	3.94566	3.60909	3.55323	3.27691	3.3755	2.91578	2.6025	3.06825	2.64434	3.09624	5.19999	5.06123	4.64504	5.4613	5.5716	5.85437	3.36558	5.89915	5.0721	5.53386
140	325.096	1.58	1.72811	6.08	0	52.5813	53.4061	54.0475	65.7952	54.2177	56.2973	52.3457	65.8884	68.7347	57.1744	47.1566	37.5316	35.2477	41.3004	43.4408	44.3893	39.7373	41.5883	38.0586	51.1145
146	560.208	1.58	2.76028	-8.5	0	2.45392	4.46798	3.81299	3.80065	5.14261	3.09413	2.06248	4.70528	6.90587	3.86991	14.5335	17.1252	18.5226	10.4152	17.1273	24.7568	27.3634	17.4184	25.5585	15.5751
455	485.259	1.58	4.27852	5.6	0	4.17867	5.66737	10.2511	13.0519	5.96004	11.4299	16.5263	22.4292	21.8817	12.6814	0.950498	1.041	1.84169	1.05813	1.15343	1.75067	1.06533	1.37412	1.98463	1.5073
85	449.201	1.57	5.92583	6.96	0	13.7762	13.6691	12.9789	13.3538	13.1423	13.1254	13.0852	13.9105	14.0553	13.0697	11.2754	11.9673	12.2708	11.9465	11.8994	12.9062	11.3644	11.5016	12.248	11.4775
95	289.021	1.57	1.40999	-9.83	0	18.5279	26.1177	25.817	32.2535	30.7859	29.9402	23.6154	31.1892	45.2844	31.2259	43.1274	51.9071	51.8553	49.1841	53.98	45.5346	51.5782	54.322	50.7715	51.3605
102	187.226	1.57	6.0798	16.05	0	28.0564	27.8918	26.4149	28.1405	23.6391	22.4857	23.066	21.1581	19.7122	16.3549	15.3172	13.7706	13.4954	13.1206	11.3809	11.6774	11.6009	10.8478	9.98532	9.23489
106	855.199	1.57	4.05345	-11.21	0	3.63513	4.382	3.94645	4.90702	4.34529	4.39018	3.01061	4.3438	3.20246	4.29512	7.18429	6.37332	6.15236	7.01505	7.29948	8.48134	4.94824	7.10323	6.48601	8.24165
107	385.13	1.57	4.03965	-9.87	0	9.70984	10.8278	9.15434	12.0341	9.61714	10.2639	8.7793	9.75379	8.18755	10.1158	15.0108	14.6363	13.8436	15.8471	14.9009	16.4136	11	17.4168	14.6711	17.3148
114	122.926	1.57	1.373	-12.12	0	0.603723	0.783311	0.879339	0.709493	1.04119	1.07695	0.801474	0.82172	1.5593	1.07046	1.64475	2.65336	2.71062	2.10064	3.01753	2.4082	3.13286	3.32945	3.93946	3.15522
119	572.197	1.57	2.78965	-7.69	0	2.28618	3.75979	2.97281	3.40246	3.88491	2.19957	1.71669	3.87766	5.55427	2.86916	9.88243	11.8163	10.8054	7.48313	7.75038	13.4703	14.4044	9.7581	12.7905	6.93501
143	87.0451	1.57	1.48049	-8.4	0	13.4398	13.697	12.9466	15.1675	10.3004	13.7256	13.8511	16.2643	14.4845	13.4183	24.6264	22.3173	22.4836	24.3642	25.9276	36.4925	30.1373	27.2178	29.4129	20.5419
154	777.233	1.57	4.29676	-5.38	0	43.8999	48.5108	32.3378	30.204	43.2295	31.7282	25.2079	25.1485	20.3402	36.4775	56.1775	48.1527	55.2781	49.7487	52.9562	67.7656	50.3064	59.0091	65.582	61.9246
172	583.321	1.57	9.43123	8.85	0	21.4182	31.8464	17.0975	15.4276	11.9406	23.4042	22.4723	23.1982	17.561	18.6934	6.71375	6.37788	4.68294	5.96613	4.87005	4.94162	4.22147	6.74986	5.25222	6.36403
181	554.191	1.57	3.11631	-7.64	0	0.829144	1.85379	1.39833	1.23687	2.18788	1.33388	0.791105	2.31143	3.04652	1.03522	8.57185	8.82921	8.1449	5.99955	9.37522	14.7235	16.2971	8.31441	10.0138	8.11746
294	584.312	1.57	10.8441	6.44	0	20.2789	16.7691	20.1437	24.0319	19.143	26.3493	29.6922	30.4949	30.8498	28.9848	13.1129	13.3371	10.5322	15.785	14.528	13.2296	10.7978	16.6374	13.2704	19.8681
57	86.0975	1.56	2.02911	-14.62	0	10.6279	12.0906	11.767	14.4932	11.6647	11.2411	11.5991	16.1064	15.1567	11.7778	18.562	21.3412	19.5697	20.8958	17.2622	16.7876	18.9509	20.487	23.7108	19.6238
77	642.511	1.56	11.0257	-13.05	0	4.83328	5.20891	6.09374	6.23298	8.24739	8.40287	8.70932	8.50932	11.5346	12.349	13.0602	13.5266	15.3643	14.9255	17.3616	17.7502	15.9367	16.6199	16.9606	15.9
98	329.103	1.56	1.62096	10.58	0	147.642	121.684	110.253	135.366	89.3492	96.1017	115.27	114.767	97.4603	83.5505	54.3707	61.4979	54.6522	69.8111	39.0861	38.418	40.0582	46.7784	58.0561	53.1686
99	351.191	1.56	3.80892	-9.98	0	6.68782	12.2909	10.9515	11.4296	11.986	12.8793	8.55635	12.3804	14.6323	10.4533	17.9831	22.6869	24.9446	16.3416	23.7106	25.8772	27.0389	29.141	25.9296	19.4949
116	385.119	1.56	2.68347	8.21	0	28.6157	36.2436	38.4709	36.366	38.59	34.4886	27.0134	35.0889	42.6653	38.7134	22.1577	23.6381	19.7979	20.2463	16.3762	21.8227	21.7776	21.0863	30.5176	26.7966
135	267.04	1.56	1.39295	-6.38	0	137.983	132.426	120.02	113.337	128.173	117.847	115.345	109.094	123.328	112.973	137.968	152.923	144.8	142.841	160.222	149.925	151.321	144.651	130.458	146.867
150	778.236	1.56	4.29412	-5.5	0	15.5694	18.0466	11.9201	9.29668	16.1119	10.6303	8.83507	8.00335	7.36313	11.5779	21.4444	18.5652	20.1325	17.1942	19.8676	25.3241	17.4099	23.6055	24.8939	23.3512
291	205.195	1.56	10.2624	5.45	0	9.67038	10.3251	12.589	11.1936	12.5559	12.2957	14.3318	12.665	12.1576	15.4407	9.83108	8.70647	9.4944	8.85724	8.09764	8.54268	7.88884	8.64526	9.1118	8.98195
62	440.052	1.55	1.54571	-9.37	0	56.2271	65.4648	71.6816	68.5236	75.3543	67.5997	61.2401	72.7285	80.4473	70.4319	87.0952	102.175	98.7071	100.905	104.599	82.9049	89.9229	100.174	86.9388	96.6127
64	132.103	1.55	2.00235	-12.74	0	27.7455	31.7425	31.053	38.488	30.8619	32.6232	29.931	40.2007	39.4606	33.2217	45.49	54.0167	46.9355	51.5426	43.4458	44.7384	48.0263	49.5625	58.5831	50.7614
66	910.306	1.55	4.08283	-11.31	0	16.5784	22.0867	24.6035	35.0094	33.4683	33.5136	35.9329	42.2897	35.511	43.3366	58.2285	51.4585	52.5439	61.0695	54.8346	72.8527	56.4157	59.5279	65.8233	68.7563
69	892.289	1.55	1.68169	-10.12	0	4.31071	8.33073	7.01856	7.76988	11.1269	10.2652	9.38308	11.0869	12.659	11.8555	16.5792	18.1132	15.8563	15.4099	18.3487	14.7127	20.3414	18.406	17.0044	20.605
70	239.09	1.55	5.81827	8.96	0	45.5727	40.8414	41.9017	43.5365	40.5897	37.2765	41.7201	41.8958	45.2019	37.2494	36.9434	34.6288	30.1892	34.0454	30.6933	30.2413	29.7169	26.4743	27.8572	30.3442
71	911.31	1.55	4.07101	-10.52	0	4.98715	7.51927	9.18954	12.7055	12.871	13.2486	15.3721	18.1564	13.2941	16.459	25.1262	21.5952	21.6506	26.4201	22.5355	29.5222	23.1149	25.5875	27.1301	29.4108
72	152.059	1.55	1.88903	6.7	0	20.9883	21.0608	19.4867	15.6516	17.0407	17.8245	16.4833	16.8982	15.2462	19.8823	8.29827	7.93474	8.201	7.67113	6.76482	10.588	9.55106	9.46156	16.2204	10.7003
103	62.0258	1.55	1.25811	-9.93	0	0.532314	0.720386	0.930589	1.25001	1.14186	1.07085	1.04868	0.980835	1.50796	1.05248	1.6831	1.90643	1.5724	1.66056	1.98769	1.77149	1.80014	1.72611	2.03236	1.79862
115	607.28	1.55	1.87938	8.46	0	48.4165	38.622	47.7175	29.2215	32.1836	40.602	29.5862	35.6719	35.3626	37.8641	19.7587	17.0273	18.3704	16.2961	18.4755	17.5782	18.6178	19.9168	15.8479	27.3749
117	524.452	1.55	11.8256	-9.88	0	5.45035	8.60746	8.97609	9.62378	14.5251	13.9137	13.3351	14.9768	15.3859	15.2602	20.6093	21.4244	20.9667	21.2092	20.0052	23.3762	19.8669	24.9115	22.0023	23.4211
128	118.087	1.55	1.61568	-7.9	0	107.177	126.531	128.044	192.466	143.297	146.136	140.895	207.91	219.473	131.441	243.538	260.225	240.522	263.19	266.923	255.646	289.906	255.143	245.187	261.06
151	468.216	1.55	2.66448	-7.01	0	27.178	47.7282	43.8135	52.2269	56.4291	36.5534	26.9291	52.9679	84.1034	42.9857	132.883	146.099	150.642	143.65	171.131	223.992	273.418	141.96	160.815	126.602
159	467.213	1.55	2.66526	-7.04	0	107.451	186.854	167.704	202.122	219.873	137.376	106.295	200.881	314.999	164.949	514.375	574.927	579.619	553.462	663.27	877.6	1070.61	559.397	626.221	498.027
169	469.218	1.55	2.64695	-6.96	0	8.52223	11.5076	10.3347	12.2948	13.6099	10.2571	7.16738	12.5244	18.4876	11.6122	28.9113	31.3253	32.7987	29.9169	37.0873	46.8001	58.6807	31.1595	35.5239	28.6378
210	830.309	1.55	4.2619	7.29	0	4.91078	3.28328	5.78411	3.5313	1.11963	6.70569	4.63939	5.17251	5.19625	4.42488	0.357433	0.841462	0.945085	0.811284	0.724317	0.453858	0.402027	0.735407	1.78153	0.929853
239	474.378	1.55	11.4472	6.82	0	90.1751	103.915	131.051	208.183	167.392	172.222	172.22	222.427	238.417	206.642	33.4246	38.0218	38.0075	32.3089	22.4232	133.957	22.1004	28.6818	146.08	52.0671
338	233.118	1.55	7.99718	6.47	0	28.7586	30.9975	31.8011	38.9523	33.2063	30.9969	30.5481	34.0596	36.0451	30.5596	26.0317	26.8353	27.8726	27.5889	25.3866	26.8941	26.3743	26.4195	26.0119	26.0801
123	302.145	1.54	10.0535	6.82	0	42.2961	38.8144	43.2075	48.6778	43.8973	44.0506	44.4093	43.692	42.9942	39.3789	37.3788	37.2404	36.6801	35.3321	39.9459	35.1606	34.0233	35.4879	34.3204	33.0456
129	315.63	1.54	2.51786	-7.36	0	7.55698	15.6938	10.872	13.1708	11.3755	20.3859	6.81529	19.4166	15.458	10.9104	35.1285	34.3032	50.3048	23.4744	44.2842	44.3475	48.2698	40.7518	33.8756	23.6779
173	489.195	1.54	2.6486	-7.04	0	5.43231	8.08741	6.89167	9.75396	10.4501	6.53583	4.77166	9.916	16.1282	8.69958	25.4766	30.5968	30.3155	27.9798	38.3207	44.9015	57.8045	30.6219	33.0557	25.034
180	659.377	1.54	1.85303	8.63	0	7.72278	8.35695	10.9295	4.84618	7.66704	8.21842	5.6812	5.95236	4.09415	8.23627	2.2792	1.79528	2.1213	1.65539	1.63073	1.85886	2.59908	2.09601	1.06554	3.07297
225	352.643	1.54	2.60761	-7.55	0	2.00385	4.62636	4.06118	2.3544	5.48079	3.14315	1.88579	3.87137	5.4854	3.45565	18.7192	17.4083	16.9526	7.9226	13.1669	23.2411	23.1244	14.0991	30.7825	20.0155
228	617.247	1.54	2.87112	-7.39	0	1.36632	3.2678	2.66027	2.01217	4.10518	2.07169	1.69985	3.73608	5.47103	3.00802	16.0729	16.6788	18.405	8.82336	15.1758	26.4109	30.5803	14.8471	27.3181	15.4093
350	585.316	1.54	10.8506	6.11	0	12.925	11.7723	13.2004	15.9628	13.0306	17.1869	19.0838	19.6503	20.0231	19.6561	8.91756	9.40545	8.0955	11.3862	10.5698	10.0247	7.31265	10.6504	10.0055	14.1964
82	72.0822	1.53	1.67581	-9.44	0	2.97275	4.08503	3.81497	4.20963	4.59351	4.13527	3.86939	4.84688	4.49783	4.02706	5.49874	5.58079	5.552	6.1754	5.08342	6.23146	6.28574	6.47717	7.20133	5.87479
118	612.501	1.53	11.7429	9.58	0	4.43222	4.86212	5.70503	5.56023	7.09673	7.46149	7.34618	8.58128	8.78546	9.49422	10.5762	10.1696	11.5749	11.669	12.4782	11.5099	12.4779	13.5134	11.3439	11.0082
160	257.616	1.53	8.50343	5.86	0	2.96784	2.81522	3.25103	4.75775	2.44663	3.19656	2.71212	3.38251	4.42416	2.72027	0.54939	1.15183	1.5359	0.898292	1.17267	1.44202	2.71402	1.1432	1.77012	1.45681
196	779.237	1.53	4.30591	-5.54	0	4.00726	4.44874	3.25983	2.40762	3.89674	2.77084	2.21458	1.79199	1.57146	3.9302	6.58568	4.19831	5.53013	4.86719	4.84923	6.57287	4.60848	6.10816	5.49627	5.83604
87	218.139	1.52	1.99629	-13.36	0	15.6238	22.5575	30.1643	37.4842	28.0993	30.5774	26.7815	45.4101	51.1254	26.3333	46.7373	68.453	69.2269	81.3034	64.2293	54.4884	63.6906	69.1052	75.988	59.2061
109	446.642	1.52	1.45176	-6.47	0	4.87787	9.3378	13.2005	18.0583	14.8978	16.5648	9.07375	16.0452	25.2086	15.5481	27.2799	31.1364	31.8038	26.5564	36.6546	26.474	30.2817	33.1501	24.4156	30.2001
133	658.365	1.52	1.86131	7.59	0	24.4671	22.9356	27.7406	10.9582	20.8347	23.0292	16.7718	14.5796	14.7971	21.8575	7.15237	5.15828	3.43578	4.77396	4.67666	5.86835	8.91262	4.9463	4.62646	11.7037
165	66.0152	1.52	1.27786	-7.44	0	2.84882	3.13973	3.90862	4.97403	4.76736	4.3021	3.56433	4.22751	6.15985	4.30095	5.9447	7.0151	6.30511	6.56607	7.1869	6.50523	6.58497	7.10744	6.3082	6.36156
175	489.805	1.52	14.0582	-9.41	0	38.16	35.579	35.5327	39.6874	37.4876	38.3702	46.2058	46.5005	47.8069	59.6192	58.1326	60.459	58.7962	55.5934	63.5241	62.444	62.6093	61.9944	64.0914	64.7322
296	475.381	1.52	11.5244	6.59	0	26.374	29.4943	39.1241	63.2484	49.5479	53.3404	51.2492	66.3583	73.6268	63.4118	9.40204	11.3783	10.0267	9.49378	6.54223	43.3227	6.6517	7.47815	45.0812	15.6854
136	405.174	1.51	5.81536	6.41	0	14.474	14.4984	14.4452	14.0948	14.583	14.0904	13.8277	14.4344	15.6678	14.861	13.4698	13.1283	12.1302	12.9919	12.6373	13.4762	11.9962	11.1948	12.2706	13.0348
190	86.0804	1.51	1.42733	-7.93	0	7.29211	8.89117	8.05672	9.6482	7.69621	10.0865	8.54774	10.4563	10.0045	9.25793	14.1747	12.7317	13.2877	13.8897	16.6206	21.8081	17.8875	15.4784	16.4108	13.5486
246	314.62	1.51	2.53368	-7.58	0	1.54581	1.57064	1.39531	1.18182	2.09145	1.55376	0.924685	1.1697	2.27754	1.89879	5.39242	4.33827	4.83844	2.46199	4.21632	4.43601	6.16746	3.88306	7.89871	4.33903
298	342.596	1.51	2.51958	-6.91	0	1.42308	1.74345	1.8893	1.39666	2.10241	1.49047	1.22147	1.33794	2.20532	1.92809	7.97591	5.14499	4.8217	2.89598	4.57907	5.0986	5.9301	3.96109	8.77642	4.84778
482	468.264	1.51	1.72567	5.43	0	16.2558	23.3434	23.1973	63.1265	35.7549	21.6093	26.8004	40.3895	59.4346	23.5043	5.10024	6.48609	6.48499	6.68222	8.649	4.34794	5.45241	6.71669	7.03468	5.91062
111	261.214	1.5	10.8851	7.16	0	23.7834	16.6749	17.1121	16.4474	16.1851	20.9155	23.0894	16.2032	13.7061	22.4287	7.6464	5.3406	5.6095	4.93872	4.48016	8.95935	4.95573	5.11531	14.1487	14.1172
126	83.998	1.5	14.161	-6.99	0	107.662	110.75	101.169	111.397	113.25	116.913	110.579	112.9	113.394	114.148	121.755	125.336	122.085	126.902	118.821	124.191	119.701	125.251	118.86	121.589
155	223.065	1.5	7.87996	-6.97	0	69.6687	70.3476	69.3478	69.2648	73.6934	74.3282	75.8916	74.1465	77.0885	79.2576	78.7323	84.665	80.4924	84.3149	82.076	81.9385	80.7103	83.3541	81.9773	82.2299
156	130.967	1.5	14.629	-14.26	0	115.844	118.075	118.048	134.43	130.474	129.533	147.593	162.108	152.686	153.63	163.375	164.267	169.938	167.552	178.35	189.398	190.155	189.403	208.588	210.857
161	407.068	1.5	1.57878	7.1	0	69.9469	61.4588	61.3152	72.3029	65.4558	61.9421	58.1919	71.0425	71.9803	69.3382	48.0955	57.479	55.4758	55.3702	50.2777	40.8718	49.5221	54.1033	52.7999	57.5804
162	582.383	1.5	13.5236	-6.52	0	25.0371	30.738	22.9802	26.4667	27.4587	30.1271	27.8845	28.3108	33.4003	29.0745	38.9818	48.2586	40.7805	44.2059	41.6669	29.8187	42.9343	49.0869	37.435	44.4819
164	266.152	1.5	7.83178	-6.18	0	10.6073	9.20587	9.13454	9.36662	9.60519	9.01588	9.34777	9.21324	9.78507	9.13651	10.7605	10.2912	10.211	11.4527	11.5653	12.102	10.3781	10.7612	11.6215	11.5361
185	91.0134	1.5	1.2778	-6.91	0	3.57269	4.5446	5.61551	7.66435	6.19948	6.43852	5.53329	6.31027	9.35835	6.12431	9.29199	10.631	9.04012	10.3066	10.6887	9.53072	10.2746	10.95	9.43436	9.25918
194	293.246	1.5	12.8625	7.52	0	10.6683	11.2851	10.4033	12.0598	11.0761	12.3794	11.71	8.27914	11.816	11.8212	5.07558	4.62322	5.22034	4.48375	4.45169	7.83787	8.73886	5.8874	7.4927	10.3266
205	260.163	1.5	2.67243	7.38	0	6.74994	6.08886	7.02949	5.90413	5.71448	8.04671	6.32233	5.8701	6.09027	7.39139	1.84663	2.49906	2.05424	1.35957	1.57289	4.51966	1.30584	1.96612	6.66747	2.74016
242	449.203	1.5	2.66472	-5.32	0	22.7532	16.9144	15.6819	16.5993	14.6053	13.0681	10.7786	15.403	19.2528	17.8572	29.3371	31.6305	32.9176	31.3	36.3518	49.0304	56.0737	31.1546	35.0884	28.7977
258	644.265	1.5	2.56507	-7.08	0	2.647	5.44118	4.69722	4.37838	4.7433	6.13871	3.46449	5.0098	7.53223	5.1839	10.6207	19.3066	18.6	11.4689	17.5023	17.7774	32.3334	21.5025	22.6449	14.7722
266	808.322	1.5	4.22283	7.33	0	5.66397	4.25475	8.0708	4.39203	2.40773	8.03794	6.38335	5.16106	6.21542	5.8214	1.63497	1.39892	2.0766	1.76423	1.71494	2.2699	1.40811	2.01965	3.19693	1.88733
110	138.056	1.49	1.61457	-7.37	0	29.7791	32.3465	31.7042	38.7861	32.3267	34.7604	34.0427	39.6124	43.68	34.511	45.2246	42.7028	50.1329	40.3817	52.1798	49.5939	49.1461	49.5345	52.7771	54.6937
113	221.043	1.49	1.49731	-15.46	0	325.899	377.795	368.55	387.392	378.607	381.947	336.422	399.3	434.887	393.254	422.577	465.163	455.374	452.54	465.082	453.658	456.982	469.198	512.345	503.756
127	262.221	1.49	10.8802	6.92	0	4.51879	3.62909	3.42009	3.93028	3.37052	5.00472	4.91693	3.86133	2.72783	5.331	2.2725	0.935656	1.15222	0.648429	0.619656	2.06397	0.637015	1.22754	3.04841	2.6797
132	400.117	1.49	1.77218	-5.42	0	28.7466	28.6766	28.9865	27.5753	29.1924	28.8325	23.6484	28.7233	33.3575	28.8078	36.3654	35.6361	34.6047	32.4185	40.109	38.3753	43.879	35.128	35.8503	36.8391
157	987.402	1.49	8.97575	6.4	0	9.13483	8.9394	11.0235	9.48285	10.2785	6.83711	8.16345	9.59637	10.3404	7.3384	6.38442	6.34452	6.33935	5.89941	6.67734	6.80018	4.01662	4.73095	5.06369	5.88346
167	111.037	1.49	1.62205	-7.63	0	20.68	23.0282	25.042	26.739	27.0601	23.1085	23.7093	26.9611	29.2759	26.8123	30.8994	32.9531	28.5657	30.8442	32.8308	31.4778	30.0128	32.5399	31.8811	32.6535
168	615.487	1.49	11.0202	-11.77	0	7.77724	11.1246	12.8929	13.7056	15.8375	14.6968	16.4412	15.9363	16.9212	17.8927	19.2599	19.2454	32.1686	25.9054	30.4285	31.5521	26.3726	34.1975	33.4013	36.3421
179	68.0227	1.49	1.27788	-6.56	0	1.63164	2.00223	2.63671	3.4405	2.75095	2.76086	2.33294	3.17676	4.0829	2.82338	4.12634	4.58589	4.06622	4.26714	5.0485	4.39375	4.76498	4.83183	4.1603	4.17606
227	496.419	1.49	10.5641	-8.47	0	29.7844	35.8572	42.2719	44.4716	51.3218	51.5552	55.4298	52.538	55.0923	60.1533	64.5395	63.7119	70.1592	69.9288	71.2236	66.4953	71.6335	75.5444	69.2305	68.7835
257	241.106	1.49	5.74094	9.18	0	25.3116	22.4439	20.9906	20.6247	18.6866	15.0361	15.6345	14.2103	13.9249	10.8664	10.5344	9.591	8.19959	7.98606	7.6921	7.37267	7.33845	6.48168	6.75014	6.89823
268	354.284	1.49	9.0757	7.14	0	75.9089	78.3773	74.4801	72.7848	67.498	61.3948	60.4224	60.7312	65.1132	57.0733	53.9366	51.4986	48.6023	51.2777	51.1468	52.4327	48.116	49.4656	50.9948	51.5787
281	505.166	1.49	2.64093	-6.23	0	3.39027	3.6552	3.62303	3.84547	3.90031	3.51791	2.8486	3.52991	5.74914	4.1552	7.19973	10.9902	10.2516	8.90346	13.9406	13.837	19.5208	11.2926	10.8534	8.17291
124	478.263	1.48	7.39937	-5.13	0.001	140.438	167.571	178.591	175.718	197.547	221.682	221.651	213.629	230.01	252.475	289.279	334.07	313.818	322.439	271.495	292.228	282.026	298.759	252.972	253.93
131	100.958	1.48	14.1458	-6.88	0	51.8227	53.128	51.2517	53.8389	55.2588	55.0668	52.5497	55.0346	56.1021	55.7686	57.6516	57.807	59.4123	60.2273	58.2879	60.1565	56.4585	58.8695	57.2475	58.1657
141	280.229	1.48	10.8956	7.22	0	71.2654	46.7662	47.9954	48.0693	45.6652	63.8889	73.3013	47.3649	40.8792	69.3818	19.6051	6.25695	5.86598	4.37726	5.72023	25.1187	5.42655	4.47347	40.9771	41.6507
148	306.119	1.48	4.81523	-14.12	0	4.50277	6.66943	6.76546	7.30108	6.94404	7.22557	5.74676	9.74139	10.2391	6.97143	9.91013	12.1434	10.5068	11.4441	11.9217	11.6129	9.99549	12.3203	13.2266	11.1795
152	497.042	1.48	1.70905	7.84	0	50.1334	48.5426	47.5478	42.1415	45.4274	37.899	35.1292	36.7052	42.8478	41.9093	30.5287	32.4214	31.3573	26.9889	28.2972	24.6772	28.7479	30.5733	31.748	36.4013
170	110.01	1.48	1.28279	-6.6	0	25.7119	28.3061	36.4089	45.9891	38.6815	36.1922	31.1336	37.4076	55.374	38.6449	51.6284	61.55	53.2701	57.204	67.248	55.6392	59.26	63.6644	55.9639	53.8473
189	231.171	1.48	3.30594	22.21	0	9.80036	9.08235	10.2917	8.66249	9.17039	15.5211	7.46472	8.66896	16.7946	9.16744	2.47974	1.98666	1.43702	1.54564	1.23753	6.29253	1.35028	1.3705	8.62345	3.24509
203	584.471	1.48	10.4928	-11.29	0	15.0134	22.047	20.0909	20.2672	24.5742	26.8265	27.4276	28.6287	32.4935	31.9778	33.9771	34.5097	37.2186	36.9023	36.0017	37.6889	39.4625	40.0038	41.9104	39.8123
219	53.0191	1.48	1.26516	-8.12	0	2.65165	3.53233	4.44618	5.79942	5.02582	5.11077	4.30573	4.74103	6.95912	5.08181	6.5374	7.34331	6.61289	7.56428	8.13849	7.54199	7.47327	8.00661	7.47415	7.37637
231	67.0231	1.48	1.26721	-7.34	0	5.92857	8.06051	11.0615	14.1067	11.9968	11.805	9.97397	12.0415	18.3586	12.1139	16.7402	19.5456	17.658	19.0801	20.482	18.1233	19.5743	20.7888	19.081	18.0409
249	391.208	1.48	8.00899	9.7	0	51.3497	50.8268	48.807	47.0838	43.8469	39.3594	39.8652	37.4885	41.2544	37.8449	35.8088	34.0147	32.6053	32.8901	32.0396	31.5042	30.4344	31.5986	30.5237	29.1921
269	540.302	1.48	9.06554	5.45	0	38.9163	47.8908	50.2557	63.9227	41.3782	54.144	51.0221	52.4944	71.1028	50.0376	15.5166	21.3723	24.2913	17.2115	17.714	14.2443	57.3098	25.8924	23.842	33.5783
287	554.461	1.48	11.1241	-7.2	0	10.5141	14.9912	19.4498	20.3542	27.1628	25.2002	27.6055	25.1788	30.4015	33.0485	36.285	38.2922	38.2405	35.058	36.3117	39.1084	40.0957	40.4224	40.2105	37.5142
307	476.273	1.48	9.50607	7.52	0	50.4727	52.981	56.1581	82.3899	58.2536	78.9696	71.5507	79.5523	87.3465	70.0703	11.7352	14.2936	14.1011	11.29	9.4972	54.6725	14.9467	10.3766	77.4087	11.5844
312	323.624	1.48	2.52653	-6.54	0	9.77797	25.5294	20.2558	11.1079	33.4595	13.1065	9.69272	14.6937	31.5966	21.7318	83.4832	88.1435	80.8945	44.7966	64.7782	129.89	141.696	87.2259	182.187	120.806
331	386.644	1.48	2.5394	-6.47	0	3.71002	5.79474	4.52878	3.46621	8.50539	3.81783	2.92661	3.47442	7.50166	5.28246	24.3075	26.7283	25.5466	12.1617	39.5016	27.1686	55.2364	22.1026	28.3675	23.0765
125	386.18	1.47	1.77924	-8.81	0	11.1092	14.8145	17.2375	16.2774	16.7476	18.0271	16.0879	18.0625	23.6993	17.8036	23.3604	26.4391	25.2041	21.5943	33.2891	28.1922	29.4483	26.6592	30.845	23.8283
137	247.174	1.47	4.27195	-7.05	0	6.26193	9.15327	8.44623	8.0316	7.44045	7.76238	7.56045	10.1011	9.48652	7.56075	11.0923	11.3594	9.93806	10.2126	10.1201	10.8173	12.1724	11.1157	12.3021	11.9833
142	279.222	1.47	10.8859	7	0	332.974	224.586	234.208	230.35	220.695	307.664	345.889	231.893	197.063	331.867	98.7304	51.5156	66.8846	47.0425	49.3302	137.219	53.1086	57.1191	204.047	203.153
144	608.088	1.47	2.34234	-8.07	0	20.1223	25.9669	29.5497	26.5032	35.2826	31.544	22.2529	28.6432	41.317	39.1269	48.1069	56.4689	56.8209	39.7086	51.1634	44.4843	50.1389	63.4117	51.6957	71.0706
184	688.507	1.47	10.396	-5.35	0	15.099	12.7113	13.0478	11.0534	10.2546	11.2731	10.2387	10.5255	12.7179	14.5047	14.6985	15.7602	16.4993	16.8651	16.0316	19.7604	22.231	20.3893	20.8085	19.6825
207	140.544	1.47	1.35354	-6.53	0	0.419838	0.576882	0.804649	1.02745	1.0842	0.611076	0.666721	0.653783	1.02386	0.692485	1.74785	1.43205	1.4831	1.26756	2.04694	2.77848	1.60561	1.68919	2.27393	1.56267
218	359.847	1.47	14.0677	-7.92	0	40.1247	44.7467	38.2902	38.1375	37.0723	37.8048	43.2593	51.4438	46.7402	56.188	57.5539	56.3506	52.3762	53.7388	59.2602	60.0219	60.9455	59.3343	58.7683	60.456
223	581.379	1.47	13.5428	-5.98	0	64.1358	77.9692	58.932	63.0563	69.514	76.4052	69.7308	68.8639	84.1952	73.1296	97.3516	126.633	105.211	112.782	108.03	72.0199	110.29	129.128	95.1084	116.116
248	416.08	1.47	1.63631	8.54	0	168.394	132.864	131.683	146.184	119.96	122.624	119.704	121.596	129.916	127.677	104.529	101.791	99.7895	107.614	98.526	90.6587	90.6094	97.2716	97.9699	104.943
250	226.162	1.47	10.3088	7.37	0	22.318	22.664	25.9613	24.8222	25.2781	23.8455	22.7602	23.3087	24.8171	22.5258	21.6882	20.4474	21.5596	22.0534	21.6403	20.4836	19.7627	21.0792	20.7155	21.1618
254	480.425	1.47	11.8629	-8.62	0	9.04265	13.9049	17.8202	18.4243	21.333	22.4211	22.5709	23.7318	25.1399	26.4402	29.1207	28.3567	32.1838	29.3986	32.7316	32.7438	31.458	35.084	33.4563	30.8652
255	568.477	1.47	11.7947	-8.55	0	4.13707	4.72652	6.69444	7.0599	9.72967	10.8593	10.5613	12.8674	12.8777	13.3475	14.6545	14.2278	17.3209	16.9015	16.9344	16.3278	17.6769	18.4902	16.5643	16.9286
284	510.435	1.47	11.163	-6.55	0	18.4929	26.0239	32.0912	32.9131	42.3921	39.6186	43.9478	39.9427	48.309	49.555	57.9757	59.2754	59.3435	52.0492	55.5229	58.5751	61.3025	60.7739	60.3024	55.9669
138	224.065	1.46	7.88074	-5.63	0	16.0993	15.4451	15.8565	15.9078	16.6747	16.9229	17.2335	16.7505	17.3232	17.5778	17.4417	19.627	17.8671	19.783	18.5757	18.8022	18.36	18.6512	18.2321	18.6256
139	595.137	1.46	1.82388	-5.92	0	44.9011	59.722	69.8119	60.5317	71.7385	75.6416	55.8185	75.9618	89.012	82.0607	113.055	97.4971	87.6396	92.724	125.267	105.895	110.683	109.978	89.4496	114.612
166	659.511	1.46	10.9551	-11.79	0	4.8148	4.26637	5.55756	5.24001	5.40002	5.82651	7.24682	6.41083	7.14712	7.36045	8.04152	8.08301	8.87936	8.67919	9.89065	9.41737	8.9898	10.1006	11.0497	13.0186
176	246.171	1.46	4.27477	-5.76	0	44.6062	62.749	60.8213	58.1792	51.9276	51.6989	47.2524	68.1466	64.9968	55.8759	80.5859	73.4689	66.7033	72.0845	68.5684	75.1168	81.0469	76.7729	79.7545	76.8343
182	104.959	1.46	14.5755	-14.54	0	13.8582	13.1984	11.9738	14.0378	13.626	13.5102	14.1001	16.2906	15.9967	15.9821	16.738	16.2578	16.7976	17.4694	16.8984	17.6324	17.8021	18.7861	18.6505	18.7982
202	177.915	1.46	14.6057	-8.84	0	18.5793	16.7599	17.653	17.8001	19.414	18.1762	18.9487	19.5946	18.9603	18.7797	20.9409	19.8539	20.6385	21.0411	21.9052	23.8268	22.8294	22.5468	24.4104	24.7189
209	479.111	1.46	1.56857	7.61	0	66.3319	55.2152	49.4321	44.9217	51.8455	51.8957	49.4379	50.5015	47.848	52.1536	40.8342	40.3771	36.5858	36.6975	43.7057	36.0225	34.5219	41.4123	39.8969	40.1875
214	571.461	1.46	11.0737	-11.3	0	11.6419	14.1653	15.7429	18.7065	19.6261	18.6115	19.8988	20.2979	22.4693	24.4346	25.2049	25.2624	25.1148	24.3818	27.2718	27.8237	27.0097	27.9118	29.7481	30.8549
229	298.097	1.46	2.89968	-6.25	0	34.0421	35.1833	35.1398	43.2834	30.5828	40.9652	29.4172	44.1818	42.5561	39.9353	76.3153	63.2342	60.4312	62.6535	67.9077	50.5749	39.7211	64.4188	50.9481	67.0844
232	410.409	1.46	7.35719	7.22	0	98.7652	77.0671	88.776	75.1769	76.7358	110.772	82.9066	83.5492	152.636	90.4824	10.3579	16.5528	17.5601	8.4601	11.9082	38.128	94.2205	16.6539	64.0013	18.4245
251	369.196	1.46	14.6425	9.7	0	63.1315	55.2512	50.3252	49.4	44.9341	40.3035	43.7959	45.0334	39.6737	36.4736	35.4508	31.7495	32.1467	29.8245	30.2519	31.6853	30.0884	28.3884	24.0605	24.3783
289	563.268	1.46	11.5849	6.44	0	6.89124	6.89667	8.7464	5.37889	12.307	12.4945	10.1856	8.71521	7.76836	13.7001	4.03026	3.72303	3.1983	2.79126	2.33685	3.21327	2.1899	3.64456	4.65101	7.5117
304	490.195	1.46	2.64426	-5.55	0	4.13657	3.7121	3.10022	3.97614	3.49213	3.22996	2.58664	3.32155	5.37248	3.95693	6.97958	8.49211	7.91929	7.30366	10.775	12.2791	15.7881	8.4674	9.3555	6.90479
311	358.148	1.46	1.64626	6.59	0	410.384	301.713	259.841	206.442	212.513	236.066	231.903	216.455	163.382	294.36	120.778	122.005	108.748	129.285	90.1686	96.8007	90.0431	108.858	127.682	140.744
334	310.135	1.46	8.1687	7.4	0	27.7612	27.7393	26.0723	23.4878	23.09	20.3414	20.2652	19.8417	20.1618	18.9555	16.3446	17.2837	16.0728	15.8616	16.2543	15.6577	15.0939	16.0331	15.1349	15.625
342	309.131	1.46	8.17209	7.47	0	165.612	153.88	144.96	137.587	129.618	116.68	114.592	114.346	119.685	108.185	97.9753	95.6532	93.9334	90.5155	95.0962	92.381	89.3116	88.8089	89.4353	86.8993
145	708.252	1.45	1.62054	-5.5	0	9.15176	11.884	13.3636	13.612	13.6026	16.4009	13.5448	15.0162	17.6637	13.9702	22.3717	21.1815	19.594	17.125	21.1547	16.2279	22.7031	22.1824	21.6866	18.6423
153	620.44	1.45	10.9876	-8.79	0	7.50696	7.24219	7.7228	9.01326	7.77585	8.5429	9.39643	9.68911	10.8372	10.4353	10.4706	10.9421	12.2227	11.7983	13.2533	13.2505	11.2247	11.8689	13.0072	14.3943
158	397.324	1.45	9.34218	11.85	0	94.7516	90.3298	89.704	85.5782	84.2197	75.8734	82.5969	80.3392	78.2685	76.2199	74.7312	70.7266	73.5046	67.5114	69.6055	69.5626	66.6024	57.9553	59.5437	61.9891
163	689.164	1.45	1.61649	-11.43	0	7.19538	7.69867	8.8471	9.47225	9.75948	8.69078	8.8277	11.5907	10.3105	8.15493	9.97534	12.602	12.2315	12.7475	11.6014	12.9003	11.8805	14.0408	13.0747	12.138
186	614.482	1.45	11.0282	-15.46	0	20.8171	27.4143	30.364	33.2072	37.3004	34.2096	37.8104	36.4599	43.135	43.1156	45.011	45.4414	48.6129	45.2122	50.3141	50.3426	52.8825	52.7195	57.9569	60.1189
198	417.071	1.45	1.62449	6.19	0	66.9748	64.8586	64.7201	55.3621	62.5903	56.3293	54.7743	56.9865	56.905	60.2724	49.3842	51.568	49.9494	49.993	45.5046	44.8074	50.9585	49.7412	52.7343	52.3537
212	901.365	1.45	8.77037	8	0	6.16172	6.34145	7.17349	6.45716	5.0341	3.95001	5.28944	4.34053	5.30167	4.44532	3.04343	2.94353	3.68182	3.1498	3.00517	2.77584	4.1855	2.69769	3.48242	2.00482
237	131.054	1.45	2.65845	-5.53	0	3.97159	4.38866	3.89673	3.7403	4.74706	4.30021	3.86961	4.35023	4.71723	3.80041	5.17789	5.68208	6.49597	5.07413	4.91041	4.5653	6.33417	6.08637	6.28191	6.36317
270	251.062	1.45	1.41625	-5.96	0	68.9044	92.8048	119.076	145.805	135.129	122.704	97.737	125.104	200.208	133.158	185.142	210.762	191.049	194.945	224.82	180.483	198.907	212.32	185.127	196.047
280	295.141	1.45	6.64436	-7.81	0	7.42001	6.54134	5.66374	8.58694	8.90734	8.34207	5.93591	5.98932	8.31226	9.92955	16.5924	13.8535	15.8745	15.7433	15.6548	12.7007	7.2013	12.4775	12.9657	19.389
303	229.894	1.45	14.0697	-7.62	0	110.283	98.2246	102.475	113.716	106.134	113.957	133.36	150.055	139.254	181.054	169.758	175.123	166.016	168.296	180.7	185.151	180.132	185.023	181.259	185.785
341	322.638	1.45	2.56093	-6.49	0	12.3676	26.5606	24.0389	23.4808	24.0952	28.9057	19.5066	28.5412	32.1708	21.8577	41.9057	69.1626	78.8853	49.5536	60.1627	77.0248	132.841	84.5956	90.4528	62.6685
363	645.267	1.45	2.57871	-5.68	0	1.45106	1.87163	1.56203	1.85462	1.57499	1.94539	1.16643	1.51358	2.26944	2.00033	3.70068	4.98902	6.68841	3.41941	6.15435	5.82872	10.5409	5.92703	6.51565	3.75811
366	300.131	1.45	2.58189	-5.79	0	9.55473	10.5243	10.439	10.4427	9.58962	11.285	8.44735	10.7167	11.5661	10.5512	14.272	21.3832	22.814	15.0484	19.6632	21.4834	34.9905	24.0287	25.061	18.0858
368	398.112	1.45	4.0491	-7.23	0	21.0118	22.0282	19.0724	21.615	18.4871	17.692	13.8814	15.9074	13.4914	17.466	26.463	23.6334	24.2614	25.4634	23.2734	26.5922	18.0764	25.8029	22.0346	24.7213
395	219.13	1.45	2.65914	6.39	0	8.64091	8.48471	9.92564	9.24416	9.10432	9.79078	8.43237	8.98473	9.65095	9.75236	3.59746	4.13128	3.70563	3.48674	3.64669	7.64112	2.94621	3.40651	10.5822	4.09177
577	233.125	1.45	1.5568	-5.03	0.001	199.055	232.869	233.186	604.377	314.506	223.922	254.006	397.001	557.866	235.034	84.2532	114.256	111.97	132.022	116.767	92.6941	93.1415	113.613	121.588	109.379
171	378.236	1.44	5.5238	5.19	0.001	26.9462	21.0284	23.2586	19.9993	15.498	18.5406	18.1288	16.6298	13.621	15.6079	8.20026	8.13266	7.71325	7.78622	5.75949	8.46893	7.75433	6.41131	18.371	8.65707
177	69.9947	1.44	14.167	-5.31	0	18.1728	18.4522	18.1775	18.7743	18.9743	19.0877	19.6916	19.8957	20.8613	19.252	20.3771	20.7514	21.6595	22.196	21.3481	21.5266	20.7468	21.2075	20.1961	21.8713
204	151.03	1.44	1.27215	-5.49	0	2.33113	2.6052	2.87425	3.73573	3.2892	3.21593	2.86421	3.26829	4.32188	2.82949	4.36945	4.65241	4.15277	4.1041	5.13773	3.97014	4.47556	4.81512	4.14739	4.5402
317	507.775	1.44	14.0688	-6.09	0	15.9771	13.87	17.5931	14.8433	13.3583	15.2545	16.7719	18.1619	18.9963	20.4341	20.695	21.4832	20.6474	20.1194	21.0761	22.1956	21.7018	21.142	20.5421	21.5713
345	352.193	1.44	14.563	8.11	0	51.3853	44.7587	44.6099	40.5519	33.8327	31.1393	28.8287	26.7014	26.2702	23.1984	22.7861	18.2437	17.9453	15.9889	16.177	16.6195	15.9535	15.2992	15.0986	11.6634
347	229.156	1.44	2.91558	5.74	0	7.2018	7.38712	8.59811	10.8143	7.09785	8.32921	8.27071	10.8802	10.7679	9.4015	4.4677	5.01329	4.02322	4.0907	3.32398	7.66804	4.00237	3.66115	9.19312	5.5523
353	646.237	1.44	2.52863	-6.24	0	5.37012	8.67719	17.5304	6.23133	21.9282	11.8272	4.97606	14.1964	23.3071	15.2913	60.1162	64.6026	33.6713	21.9878	48.895	79.7663	90.992	56.8233	111.779	80.2968
362	477.278	1.44	9.50511	6.43	0	13.6675	14.8103	14.1065	21.0936	15.8573	21.4584	20.252	22.0436	21.727	19.1879	6.10744	6.13611	6.06093	4.97209	4.72639	14.4746	5.2801	5.24013	21.4805	7.62444
392	454.292	1.44	9.4979	6.54	0	646.06	659.701	683.876	999.908	704.115	929.122	878.886	993.133	1042.78	865.305	122.588	156.016	153.002	113.747	75.1027	689.039	79.581	99.7038	1015.18	226.312
174	61.9898	1.43	14.1819	-5.65	0	1.39738	1.24884	1.11067	1.79308	1.68105	1.37383	1.81181	2.05906	1.76426	1.89273	2.48306	2.6002	2.50544	2.56185	3.08858	2.2188	2.16186	2.32351	1.94177	2.62599
178	384.034	1.43	1.86579	-5.14	0.001	77.8796	73.8427	87.0955	75.4319	77.1435	83.2575	66.6349	90.5927	95.5727	86.5437	109.764	99.4248	97.7984	95.752	118.913	104.552	108.602	108.237	90.4688	108.993
187	303.884	1.43	14.6153	-13.54	0	39.2275	39.3801	41.8015	44.142	43.2331	42.442	49.0805	54.2275	54.7773	53.9108	57.9969	54.1963	57.1642	56.9378	59.458	67.3218	68.0288	64.7118	71.7068	71.0364
192	102.056	1.43	1.56418	-6.24	0	2.56437	2.96458	3.25141	6.02398	2.4576	3.6374	4.48151	6.66818	5.38083	2.81582	6.63832	7.26973	8.11627	8.25841	9.66119	7.47906	7.07194	9.00757	5.82761	6.89743
195	412.764	1.43	14.6489	-14.56	0	32.6801	31.2969	31.5329	35.7659	34.0545	34.4816	38.1881	43.3979	43.5526	44.4069	45.804	42.9672	44.7296	45.5101	49.7891	51.2619	54.0669	51.989	56.2971	54.6298
208	115.947	1.43	14.1397	-10.88	0	85.391	89.9469	91.7399	94.9162	90.6624	91.9905	95.3941	100.315	96.5547	100.783	100.427	101.778	103.293	100.746	101.88	107.96	105.147	107.393	108.332	109.756
236	327.007	1.43	8.43394	9.66	0	14.2519	15.1813	14.0812	13.575	13.2843	14.4868	11.8203	12.4342	12.0735	10.7597	10.923	11.6456	10.577	10.5843	10.1027	10.0996	10.479	9.38253	8.7967	9.53207
240	388.136	1.43	1.50168	-5.9	0	96.9063	124.089	148.961	170.675	167.02	146.723	121.429	165.617	238.931	162.797	223.969	252.896	226.959	246.566	275.941	201.416	229.23	243.724	216.984	242.164
260	434.123	1.43	1.50694	-5.9	0	26.6708	32.0173	37.3357	49.1217	40.8016	41.7396	32.1424	46.2339	61.4205	43.0535	57.3127	62.6785	62.0671	57.9173	71.2996	55.5049	63.0166	69.2833	60.4924	58.1028
267	50.9906	1.43	1.2681	-5.63	0	0.861256	1.45242	2.03533	2.58268	2.18743	2.16359	1.75839	2.2994	3.23038	2.14778	3.13473	3.51762	3.07386	3.31007	3.947	3.30989	3.65362	3.82986	3.0467	3.04834
274	706.184	1.43	1.50972	-6.16	0	3.79938	4.00769	5.11693	6.35352	4.09073	6.07944	3.29969	5.38138	5.32133	5.21457	6.08966	8.73593	8.78374	5.62231	8.47936	11.8374	10.3184	10.7527	11.438	9.63043
310	649.433	1.43	10.2701	-3.99	0	39.6168	32.9211	27.3781	26.2342	22.0225	19.8268	22.9477	23.674	27.0605	28.5003	30.7472	38.5442	40.1778	40.6595	39.4561	40.0564	54.2084	37.4096	37.5429	40.9343
314	361.147	1.43	5.6674	5.9	0	15.0044	14.471	14.9886	14.1791	14.9801	14.1395	14.6403	14.6886	14.8045	14.7562	14.3492	13.1846	13.8495	13.4248	12.6748	13.2389	12.9565	11.4126	11.9697	12.7192
191	408.787	1.42	14.6134	-13.66	0	56.8479	58.4075	57.9067	61.5008	61.3887	60.3168	70.5828	76.6655	77.3348	77.2146	81.5546	77.7914	78.0204	80.5931	84.1836	94.2986	98.1	92.8989	97.4782	96.9257
197	128.952	1.42	14.6243	-14.24	0	324.26	325.648	319.619	361.429	349.603	354.423	391.043	408.897	400.744	404.138	418.176	419.643	439.607	428.886	436.848	467.491	466.709	479.834	512.073	532.8
199	852.294	1.42	1.59624	-7.15	0	2.89242	5.75331	3.61169	6.07916	5.10299	5.88336	5.04753	6.43889	6.88935	7.11094	7.18036	10.0266	8.02213	7.44603	9.19698	8.09101	10.2184	9.18255	7.91026	9.66609
200	185.896	1.42	14.6011	-7.69	0	24.9334	25.4193	26.0589	24.0143	24.5904	24.5475	29.5416	30.8986	29.2643	31.7158	30.8833	30.4921	33.7166	34.103	32.9718	36.0177	32.8812	36.7399	36.8421	34.3571
201	275.889	1.42	14.6392	-17.02	0	64.9042	66.898	69.4416	74.4307	73.8437	72.3104	83.0833	91.5927	89.5313	90.1403	92.8184	90.9666	94.9327	95.8328	101.127	108.196	109.447	109.603	119.673	120.091
206	870.305	1.42	1.6224	-8.71	0	11.2079	19.8798	17.4997	14.789	18.31	18.7655	14.131	15.9895	18.0806	18.3996	22.2206	28.2185	23.2724	22.8041	27.1368	21.1865	19.9899	21.9384	27.5232	23.0603
211	71.9378	1.42	14.6331	-13.77	0	92.1685	88.1479	91.5009	95.4089	95.9614	94.4926	103.84	105.183	110.136	108.165	109.375	108.295	110.439	112.263	115.205	121.2	120.864	116.764	123.996	123.779
213	609.361	1.42	10.2674	-9.42	0	6.81698	5.53437	7.25855	6.51154	8.04884	9.62286	12.0268	12.9183	12.4632	17.3795	14.6259	15.1007	15.8306	17.8649	19.3285	18.3142	23.9942	19.3101	20.1282	19.5891
217	585.469	1.42	10.5058	-13.49	0	5.58846	7.18827	7.50485	8.64952	9.01529	9.31621	10.0099	10.3779	9.60726	12.4299	10.9361	12.5769	12.312	13.3712	11.9812	12.9389	13.6394	14.5819	15.0395	15.1872
220	482.295	1.42	9.63193	6.61	0	106.278	90.5876	85.9524	77.8087	58.02	108.902	104.438	110.423	84.2332	95.9378	37.5486	44.2713	40.6956	33.333	41.1097	58.6522	86.4108	40.1157	69.4793	55.0461
221	217.861	1.42	14.5999	-18.14	0	65.7475	64.4647	66.0819	74.3911	71.9526	70.0919	75.1252	83.5762	83.5762	83.6557	85.5388	84.284	85.6798	87.296	87.2469	92.2604	94.7719	97.1185	99.6761	100.98
222	299.091	1.42	1.66052	6.8	0	77.6891	67.1882	63.1317	52.5483	54.3207	58.8869	52.087	58.4731	50.3352	63.1316	41.8827	39.7056	43.0188	32.0765	40.712	35.4729	38.8958	42.5404	42.4963	54.3568
224	256.124	1.42	2.73937	-6.14	0	4.49819	6.26171	4.89029	8.06347	4.68186	6.9596	5.61406	8.77985	6.99248	6.03857	9.65554	13.525	8.95648	11.4059	14.6386	10.7875	9.94352	12.4411	8.8897	8.66467
263	518.05	1.42	1.66745	7.42	0	32.8945	37.8356	34.5197	31.8664	32.5347	30.8854	27.3196	29.0994	33.2845	32.357	26.1634	27.1046	26.2357	26.2371	25.7502	25.4342	24.9094	25.6966	30.1432	25.3147
273	144.069	1.42	1.61706	-5.87	0	7.27479	8.46547	7.84775	7.37651	7.47048	8.01176	6.86109	7.89565	6.91573	9.6157	9.9793	9.74818	8.94067	12.0829	11.6638	12.8285	8.56858	10.1632	11.0176	10.8298
275	305.295	1.42	8.45392	-7.29	0	1.10199	1.76706	1.95339	2.4405	2.92292	3.1064	3.27966	2.88716	4.00273	4.07462	4.59659	3.88275	4.56228	4.79015	4.16293	4.82148	4.90456	5.34544	4.41154	5.61761
276	449.117	1.42	1.503	-5.14	0	316.793	350.964	330.695	290.293	346.128	301.596	291.835	301.379	335.195	319.994	374.064	397.5	353.396	389.773	370.491	356.056	374.501	357.042	329.372	403.692
308	517.058	1.42	1.67002	5.92	0	113.143	106.249	100.373	81.3135	92.4376	79.3787	77.027	80.9728	78.541	87.1908	67.985	65.9586	62.4368	67.0289	58.2667	63.5362	57.1753	58.7097	75.4699	67.7659
340	561.068	1.42	6.6818	9.71	0	85.6612	75.5506	66.2477	63.1534	62.7461	58.7445	56.1705	53.9113	52.3306	51.2852	49.8583	46.6997	44.3232	45.0046	40.4206	39.1428	38.2589	38.9058	35.4017	38.2654
379	444.243	1.42	5.91238	8.39	0	16.7501	16.3604	17.946	18.2032	16.7504	16.0225	17.0658	17.6846	18.7863	17.22	15.803	15.6278	15.8479	15.8453	14.8478	14.8747	15.4313	15.4285	16.7295	16.252
385	540.446	1.42	10.5301	-7.78	0	17.6816	25.5267	29.026	32.5665	37.2703	37.2963	39.7631	42.4122	45.794	44.5602	46.9637	48.1566	51.9229	50.7523	50.8727	51.5829	53.3885	55.6353	55.6567	51.9101
398	92.0158	1.42	1.29082	-6.17	0	0.635124	0.940878	1.22651	1.40205	1.24403	1.32727	1.0922	1.40501	2.18698	1.36715	1.89146	1.95172	1.91662	2.04518	2.07208	2.03894	2.14564	2.1221	2.04902	1.92051
411	455.295	1.42	9.49803	6.36	0	159.147	188.972	173.203	260.094	178.863	246.149	232.09	261.698	267.989	217.191	32.4248	41.0515	41.4645	30.776	20.9112	175.869	22.7459	27.136	271.117	59.4416
215	112.957	1.41	14.5814	-14.15	0	222.697	218.327	219.507	236.38	231.62	228.485	251.987	276.284	270.05	270.966	279.194	273.346	279.798	282.391	293.594	315.673	320.214	315.246	336.303	344.83
216	428.033	1.41	1.83042	-9.64	0	62.6898	67.004	68.985	72.3711	69.5921	71.3933	61.1291	74.4046	83.8756	77.2123	84.8823	84.3723	82.9415	81.1625	91.1525	85.8457	78.0338	95.5476	90.5499	96.854
234	290.865	1.41	14.4451	-8.21	0	34.7305	32.3241	32.9044	34.4433	30.2669	31.5343	32.8802	34.8109	35.6233	34.5934	36.3982	35.9907	38.3991	37.0464	35.7362	36.944	36.9977	37.0762	40.271	37.0692
245	599.339	1.41	10.9434	-5.77	0	19.363	21.9508	23.6364	28.4217	23.7707	26.2178	28.0894	29.5375	28.8399	26.148	33.1253	30.4934	31.8744	35.3806	34.6119	32.758	28.0276	33.632	32.4459	35.6748
256	436.341	1.41	14.6092	10.29	0	86.2785	87.0995	80.1576	90.9872	83.6374	80.5849	76.5884	73.7532	73.3769	70.7527	72.6558	72.6648	69.3901	67.8636	64.5008	65.1217	64.374	63.8101	61.1598	61.4226
264	387.134	1.41	1.48835	-5.36	0	338.606	356.65	455.683	554.038	510.33	449.376	348.888	505.608	789.805	528.82	724.602	832.619	717.554	797.902	898.511	634.925	722.015	813.247	673.776	784.11
316	408.368	1.41	10.6472	-10.31	0	12.8201	19.4756	26.0405	31.6516	35.9572	34.7124	41.696	43.0934	47.1221	47.652	50.7738	48.8787	53.2441	49.8847	56.9027	57.5776	57.567	63.5016	66.3614	63.0405
339	576.385	1.41	11.5023	-4.87	0	12.4201	19.1559	27.1368	29.8933	33.8539	37.8244	43.2239	47.4673	48.5537	52.8037	58.1367	63.4561	67.2675	60.1282	69.9732	54.1686	64.2723	62.2995	52.9488	52.7117
349	452.394	1.41	10.6052	-9.51	0	18.177	25.6043	34.6095	39.9929	45.458	41.1005	45.6532	49.3791	54.9557	54.7672	56.417	54.6938	64.1799	58.1472	64.0969	64.4978	65.9323	68.2667	69.4111	70.143
359	605.415	1.41	10.3481	-8.56	0	16.3894	16.1002	19.7729	21.5182	24.9768	29.5055	30.0509	32.0276	36.469	38.5527	36.9712	38.5017	40.7308	40.161	41.1345	39.5054	43.2574	44.5086	43.4064	47.1644
372	290.088	1.41	6.7128	7.77	0	15.8767	14.0047	13.7736	11.0597	12.0045	11.6135	10.2607	9.74536	9.37771	9.00822	8.4715	8.04667	8.83022	7.68284	7.15668	7.00885	6.43879	7.94773	6.65608	6.53764
380	497.421	1.41	10.5634	-7.27	0	7.78556	8.69753	12.2151	11.6522	14.5379	15.761	16.8934	15.2868	17.5537	16.1173	18.0518	19.1788	20.4535	19.3171	19.4338	18.8328	21.5789	20.6767	20.3758	21.5329
388	467.41	1.41	11.1913	-5.49	0	4.9213	7.8444	9.10329	9.62559	12.0643	12.1581	13.2208	11.9617	14.8518	14.9932	17.0835	17.5928	17.2903	15.1952	15.6207	16.9004	17.5922	18.0442	17.687	16.0185
390	316.223	1.41	5.0308	5.41	0	14.6156	12.632	14.7802	13.4359	10.6834	14.8842	12.8579	13.0314	12.6233	12.7938	4.3913	4.5371	3.73899	3.83385	2.76425	5.93162	3.8957	3.68829	17.1257	6.39807
399	646.237	1.41	2.05047	-6.01	0	5.62486	13.1409	18.137	6.83197	22.5393	11.9837	6.09238	15.1305	25.2898	17.3691	60.0873	67.5715	23.3367	29.422	54.9227	57.1833	87.7935	57.7587	116.447	77.1713
403	466.408	1.41	11.1894	-5.62	0	17.7512	24.2672	31.0153	33.7387	43.3187	39.4394	44.3673	41.6238	49.3502	51.6611	56.2738	58.5214	57.5406	51.7806	54.5328	57.8585	61.2249	61.1705	59.6566	53.8537
429	308.639	1.41	2.56143	-5.6	0	2.50241	3.34668	2.78304	2.64652	3.17298	3.54984	2.5319	2.95297	3.95849	3.03545	4.46392	7.74025	8.77119	5.44766	6.23919	8.27895	14.5644	9.45059	9.88469	6.4866
465	414.088	1.41	4.03965	-5.35	0	13.666	13.8396	11.022	12.8398	10.8687	10.224	8.6809	9.71993	7.46438	10.1039	15.434	14.44	14.2392	14.6687	14.7583	16.3882	10.5006	16.4489	13.5015	14.9858
226	79.003	1.4	14.1634	-5.02	0	8.11992	8.44382	8.10879	8.71412	9.44473	9.27908	9.03176	8.89366	9.44062	9.45208	9.79769	10.8346	10.1261	10.1749	9.33144	10.2667	9.77755	10.7039	9.80249	10.449
230	158.962	1.4	14.6371	-11.19	0	178.835	180.51	182.193	197.337	189.039	189.747	220.75	236.21	225.118	222.977	239.715	235.054	246.846	242.424	249.979	275.518	279.341	274.638	305.58	320.424
233	117.936	1.4	14.6407	-11.16	0	75.3779	72.5484	73.2852	78.4107	74.2751	76.4512	85.9317	94.433	92.8647	89.682	96.6878	92.0261	97.0987	95.9396	101.191	109.77	110.847	107.143	119.103	124.763
241	658.508	1.4	10.9689	-14.55	0	11.0421	12.8739	14.8393	15.8138	17.369	16.1817	17.6822	17.3776	20.1248	20.4944	20.9474	20.9028	22.5463	20.4285	26.5586	24.8301	25.4411	27.6382	31.3747	31.0119
262	71.9388	1.4	14.0954	-7.45	0	97.4029	92.064	94.5985	100.774	94.3542	91.1881	104.501	107.954	108.496	106.831	107.716	108.779	110.042	113.161	111.933	119.349	117.679	114.121	120.336	116.469
278	342.237	1.4	5.03852	5.66	0	16.8965	13.8813	14.8681	12.6387	10.8742	14.3184	10.5365	11.3132	12.3966	12.5472	5.61269	5.63736	4.60351	4.24475	4.36263	7.28284	4.2183	4.61729	15.2867	6.06278
283	232.155	1.4	2.81796	-7.87	0	389.193	519.483	468.397	407.201	389.757	452.903	364.403	504.601	488.775	513.199	692.859	672.571	585.188	509.69	576.853	526.17	577.797	689.854	702.109	785.733
302	425.229	1.4	1.92116	6.11	0	290.184	234.245	297.962	184.435	236.714	272.262	187.316	174.421	241.89	289.145	132.126	150.086	137.105	141.274	151.364	135.743	125.876	156.6	148.038	212.937
313	408.389	1.4	7.10398	5.87	0	20.9154	14.8112	12.4727	6.66751	9.70128	18.6333	11.4069	8.19173	11.1865	15.0479	2.38348	1.63419	2.85554	3.30301	2.24598	7.32683	6.94803	3.07869	6.30248	5.28574
337	216.1	1.4	0.925995	-9.3	0	2.91772	3.68123	4.07585	4.20708	5.5643	5.40851	5.68747	6.20254	6.62669	6.32706	6.97751	6.77903	6.70141	7.13324	6.90434	7.64926	7.89667	8.13262	7.98844	8.65863
383	673.228	1.4	6.71872	9.64	0	69.6971	62.6871	57.7545	51.7938	48.4955	45.1824	41.3644	40.8363	37.8042	37.2361	36.9337	34.5807	32.6331	30.4348	27.8294	28.3607	26.5741	26.3874	23.1569	23.7457
386	561.391	1.4	10.4494	-7.8	0	23.2549	27.213	28.6057	35.5109	33.1148	40.1181	39.6065	47.0031	48.3462	47.0074	48.4512	50.5499	52.1553	52.2582	53.19	51.3042	51.5308	55.5398	55.6154	61.0602
397	189.075	1.4	3.556	-5.87	0	16.0884	14.6749	14.2213	13.2187	13.3897	13.1544	11.8883	13.1961	13.272	15.3846	15.4275	17.6777	15.5508	15.8053	15.7788	15.2266	15.2382	16.3587	17.0048	17.7228
405	496.362	1.4	9.26453	5.82	0	443.924	384.516	312.515	119.269	298.742	307.842	286.347	140.147	98.5648	306.26	86.9221	41.8882	54.6368	27.3757	29.8814	82.388	53.456	45.4007	87.9528	122.642
410	325.358	1.4	7.18289	5.98	0	1.93343	3.59661	4.88013	5.24919	4.18665	3.32489	2.60392	2.22629	1.70371	1.65502	1.30816	0.935124	1.2691	0.831229	0.612988	0.490971	0.712835	0.439807	0.632613	0.431367
414	511.438	1.4	11.1586	-5.65	0	4.09582	7.55938	8.49041	9.5251	12.6211	12.3089	13.2746	12.154	15.2302	15.9843	17.205	17.4529	17.5343	16.3135	16.5805	18.174	18.2495	19.8007	18.4887	16.4519
422	113.064	1.4	8.1754	6.77	0	6.49569	6.08979	5.67245	5.18866	4.7654	4.65912	4.69747	4.47627	4.54118	4.32851	4.21955	3.94997	3.58639	3.85586	3.73279	3.6303	3.80305	3.50917	3.77732	3.68719
235	521.066	1.39	1.61972	4.66	0	30.9015	31.9388	31.7846	27.3273	30.7374	28.4876	27.7595	26.3745	28.8364	28.8782	23.6317	24.7511	24.2508	22.9552	21.1279	25.857	23.1999	27.4313	25.7515	26.8569
244	361.81	1.39	14.5898	-8.18	0	32.1107	31.7722	32.6964	33.4189	31.7485	31.5871	32.6823	35.2117	37.0732	34.9893	36.4669	36.1592	34.8454	37.1976	37.172	39.4753	39.8695	40.3846	40.8394	37.6976
247	316.808	1.39	14.5548	-7.77	0	16.8914	15.9617	16.0877	16.1141	16.7978	15.5749	16.1962	16.8511	18.164	18.4173	18.5337	18.9656	20.1763	16.7917	20.151	19.0529	19.896	19.6966	19.5639	21.5652
252	89.9409	1.39	14.608	-11.27	0	71.0107	71.8938	71.5548	74.1643	72.2679	71.2994	80.3829	88.1755	86.1065	85.7806	88.7089	86.2561	87.523	88.7073	93.6611	101.382	101.783	100.505	107.23	110.347
253	450.118	1.39	1.52813	-5.01	0	67.7311	77.0828	75.0732	72.5799	77.2618	69.538	69.1279	76.7363	78.2738	70.5596	82.4807	85.6262	79.3361	89.1543	86.3544	79.467	83.5154	84.4464	75.4169	89.1767
285	526.43	1.39	11.1099	-8.01	0	50.6913	56.4569	64.0457	67.8935	72.8406	65.6949	70.7389	67.8539	76.1608	77.4519	80.6221	82.7687	80.4544	74.7854	85.0057	83.3979	83.1077	85.4135	90.0468	95.6355
293	359.237	1.39	9.06779	6.07	0	44.1706	42.9621	39.8088	44.7498	41.7425	38.3907	38.0762	39.8655	41.1309	38.5434	36.0168	37.5169	35.3206	35.3491	36.2569	36.6994	32.8048	36.7492	37.4809	36.8613
309	400.216	1.39	5.80978	6.45	0	22.3096	20.1386	19.043	19.9584	18.1804	17.3842	17.696	17.9323	19.1736	16.988	15.9944	16.8565	14.9818	15.2454	15.9527	15.1434	14.7563	15.3174	17.3602	15.8723
333	570.456	1.39	11.0752	-9.58	0	35.018	44.4091	49.0709	54.8049	58.2742	56.428	58.182	56.7086	64.7596	66.8427	66.269	69.5192	69.4074	65.9381	74.5506	72.2937	73.8889	72.7743	77.1917	84.9056
364	93.0117	1.39	1.29487	-5.12	0	0.931123	1.31158	1.41673	1.53341	1.7921	1.60765	1.04173	1.61395	2.26844	1.57923	2.0131	2.53406	2.1299	2.24018	2.22602	2.19228	2.37067	2.23186	2.10914	2.06332
370	674.232	1.39	6.72307	8.92	0	19.7867	18.7605	15.3287	14.0351	14.1158	12.397	12.6928	12.5374	11.1248	11.3981	10.632	10.3373	10.0464	10.2778	7.86144	8.14213	8.01951	8.15004	7.59623	6.67433
374	51.9872	1.39	1.26673	-6.02	0	1.04163	1.48408	2.05239	2.65889	2.35742	2.12496	1.96714	2.33955	3.77056	2.30671	3.08385	3.65495	3.15988	3.6029	4.02603	3.44494	3.54036	4.03681	3.54494	3.2191
440	560.378	1.39	10.3395	-7.08	0	8.65101	12.7003	19.0956	22.4895	29.466	32.864	37.0548	42.8455	49.5764	50.2918	50.2378	52.6732	53.0543	53.5219	55.5042	54.7518	58.2455	56.8218	58.971	63.5722
466	544.383	1.39	10.3797	-6.17	0	1.41364	3.76253	7.05858	8.3178	12.8979	17.3312	20.0958	22.7134	27.8846	28.1453	28.98	29.7475	30.0848	31.5319	30.2656	32.4415	32.5593	31.208	34.2943	32.3853
642	541.287	1.39	9.01455	3.85	0	12.3625	17.0137	18.7854	22.2216	17.2911	21.3436	18.5925	19.912	25.2194	18.9042	12.7076	13.9778	14.126	11.6383	11.9774	13.4387	18.248	17.7876	13.7338	15.0675
243	260.889	1.38	14.5338	-6.75	0	28.0763	27.527	29.392	27.9645	28.2608	28.4686	28.1723	33.299	31.7621	32.5497	33.8348	34.6012	31.2477	32.7643	33.7799	36.0525	37.1776	34.0928	36.406	38.9449
259	392.815	1.38	14.5933	-14.08	0	54.0579	53.9421	53.3399	57.7569	55.3054	54.8495	63.7478	69.0711	67.0807	67.4165	69.7639	64.9752	70.4058	70.1971	72.3686	75.9014	79.735	78.5311	83.1826	85.2201
261	149.909	1.38	14.6446	-6.42	0	5.81471	5.48813	5.65834	6.053	6.3578	5.48168	6.23937	7.03099	6.40192	6.4289	6.64244	6.52788	7.06311	7.24271	7.15891	8.13055	7.52004	7.36197	8.14363	8.08115
271	172.872	1.38	14.56	-9.97	0	18.632	19.2614	19.891	21.0358	19.7774	20.0408	21.2594	21.7177	22.3531	23.7499	22.8215	22.5241	23.0449	23.4844	23.8608	25.1577	24.5665	26.3618	27.1349	25.1393
272	334.984	1.38	1.71427	4.58	0	115.008	100.263	91.8243	77.2588	83.9177	83.2569	81.6827	78.307	73.0192	80.2789	55.0156	55.3467	61.2296	53.6006	48.0331	63.0688	51.7622	60.6396	83.7232	61.736
277	314.833	1.38	14.6345	-5.81	0	24.9219	23.47	23.4597	22.4873	23.0432	24.0805	25.1465	25.5168	25.6275	24.7737	26.1197	25.9026	28.0787	27.4582	27.4507	26.2799	26.6418	26.0827	30.4243	28.8046
279	319.284	1.38	10.7741	-8.38	0	2.8454	3.74794	4.23909	4.96432	5.51375	5.85628	6.25757	6.75591	7.20414	6.26504	8.058	7.01695	7.50179	6.68902	9.67861	9.19959	7.58975	10.194	9.16739	10.3139
288	288.892	1.38	14.0942	-5.28	0	17.5358	15.4231	16.1231	16.2931	15.4153	16.1986	17.8435	17.6192	18.8838	20.3338	18.4556	21.3041	20.8291	19.3681	20.983	21.3736	19.6792	19.7684	20.6152	21.4673
295	189.15	1.38	1.45965	7.7	0	45.5308	38.1096	40.5011	29.6135	37.9465	33.8349	31.8421	29.8114	31.2368	44.1249	28.3202	24.505	22.3103	25.1955	25.2706	20.2046	20.4618	26.7505	20.4395	31.3776
297	657.233	1.38	9.84515	-6.15	0	2.3526	3.23954	3.77913	6.55011	6.95044	6.86398	9.38973	6.98254	6.81007	7.44955	10.1743	9.38132	11.5123	7.83193	10.7934	9.16248	12.6237	12.2175	10.9986	9.85274
318	57.938	1.38	14.1395	-4.33	0.002	5.51041	5.50493	5.13528	5.72783	5.58218	6.14715	5.80953	5.80957	6.17841	5.37088	6.32891	6.31552	6.6641	6.43815	6.30412	6.03004	6.06656	6.26739	6.3614	6.35145
324	143.96	1.38	14.1185	-4.81	0	110.175	107.943	104.466	110.777	112.715	112.835	113.741	111.369	117.6	118.236	117.326	122.117	118.167	121.041	121.001	121.131	120.758	123.44	117.848	116.641
404	285.6	1.38	1.54838	-5.93	0	27.3309	49.0403	60.4689	83.7342	71.8198	66.0317	49.0824	81.9902	113.009	73.8759	99.6747	118.725	108.235	114.544	119.765	92.4644	103.658	119.593	110.013	105.685
643	495.272	1.38	1.69174	3.69	0.005	21.2845	24.5285	27.3549	37.908	33.266	26.9955	30.6628	32.7336	44.5382	34.2098	20.1421	22.7809	22.7277	27.3144	27.9774	13.2206	22.9745	21.7621	14.179	22.1451
265	98.9629	1.37	14.1457	-4.17	0.002	103.692	104.513	102.132	105.308	106.935	108.276	107.316	107.478	109.046	107.712	111.687	112.922	114.33	113.296	110.419	113.147	111.183	113.486	107	108.75
282	258.887	1.37	14.5974	-14.19	0	175.54	175.361	174.78	188.137	186.458	181.865	203.183	225.135	223.172	221.143	225.858	219.328	222.053	225.471	231.929	250.222	262.657	255.432	267.795	269.859
286	159.966	1.37	14.6264	-12.98	0	18.1254	18.3025	18.2648	21.1433	19.3855	20.1409	22.0996	23.4419	22.4525	24.0251	23.7533	23.6087	24.7821	24.8297	25.1209	26.5262	27.7959	26.8936	29.4915	32.0723
332	539.216	1.37	8.93583	4.15	0.002	14.3325	13.9072	14.3877	13.3823	11.0226	15.7615	12.8385	10.9601	14.5968	15.3086	9.88181	9.42705	8.69551	9.07648	11.3096	9.57117	11.5991	12.0918	10.9576	11.4514
354	600.467	1.37	10.4556	-10.03	0	35.3137	37.3535	42.9743	50.0638	50.1597	50.5534	55.2187	60.8805	61.0094	59.5365	60.5482	60.7798	63.9814	72.9624	84.1209	102.178	100.56	101.073	98.7302	103.455
355	584.472	1.37	11.7331	-9.87	0	19.1179	23.3306	25.2055	26.345	29.3794	29.973	30.7321	35.3132	32.5656	32.9182	33.8485	32.2419	37.2201	37.3866	39.2024	38.4825	36.7688	39.9009	39.6208	43.5198
412	252.076	1.37	2.64955	4.79	0.001	9.64406	11.1524	10.3303	10.632	9.99867	9.71928	6.60111	9.60403	11.4154	10.4325	8.10299	7.71157	6.28893	7.57239	7.98085	6.71283	8.04439	7.82609	8.18136	7.83462
417	453.396	1.37	10.6066	-7.73	0	5.15416	7.94743	9.48517	11.255	12.1399	13.8581	12.818	14.5526	16.0395	15.9284	16.2011	15.8827	17.899	16.2288	17.9264	17.9211	19.2701	21.1448	19.145	19.0416
424	491.249	1.37	9.58802	3.89	0.004	21.9582	18.9823	17.7727	20.1833	14.3415	30.8718	29.9058	33.5086	24.6659	26.7499	15.5459	15.3731	16.7781	16.8543	10.7422	9.07107	8.85215	8.90709	9.30135	17.7269
431	499.557	1.37	4.05313	-6.79	0	3.80036	3.4835	3.58865	4.03182	3.57993	3.34044	2.95518	3.61513	2.37596	3.21424	4.76851	5.05404	5.16289	5.47489	4.8025	4.67132	2.82758	5.81197	4.27705	5.20698
442	565.335	1.37	10.3307	-6.67	0	5.54928	7.29758	7.85993	8.63331	11.3691	13.6466	14.4793	16.0522	16.7419	18.1516	17.6701	19.7026	18.1438	19.6846	18.8549	18.9057	19.7619	19.9349	19.8968	22.7978
470	313.63	1.37	2.56797	-5.09	0	1.29678	1.64877	1.91839	1.58101	1.39031	1.68963	1.17783	1.62664	1.95399	1.53346	2.46776	3.15615	4.36682	2.3904	3.9047	4.17315	7.55866	4.37313	4.88074	3.35515
475	589.065	1.37	7.29601	6.69	0	23.683	22.6838	18.8628	16.5221	17.2338	14.7702	13.7142	13.2397	13.1834	12.6312	12.067	10.8261	11.1278	10.7442	10.7692	8.83356	8.71809	10.2777	9.45219	8.5382
488	409.375	1.37	10.6507	-6.4	0	5.93435	8.14098	9.0657	11.2036	12.7348	13.3147	15.8203	20.1258	21.1849	19.5129	20.9568	19.964	22.4753	20.8749	22.8817	22.2965	22.5856	23.5588	23.4502	24.2333
290	395.782	1.36	14.5463	-4.33	0.002	19.1144	18.079	19.5515	18.8175	18.0023	17.9135	19.2674	18.6497	19.4744	21.0923	21.2756	21.1746	20.2836	19.6372	21.2658	22.3469	21.6616	23.095	21.9354	20.2362
305	257.895	1.36	14.5934	-6.41	0	25.7843	27.4457	26.7733	27.6156	25.4785	28.2309	28.1082	27.2298	27.4429	29.1406	27.8694	29.5151	29.3346	28.8444	30.3354	30.1114	29.254	29.5733	30.0907	30.3507
322	363.31	1.36	10.7224	-8.81	0	6.9231	8.18075	10.3985	12.029	13.3016	12.9248	13.5643	14.2966	15.8897	14.5391	16.6234	16.1908	16.4346	15.0533	18.6805	17.4636	17.0879	20.1844	20.7183	22.4388
330	155.107	1.36	7.06077	-7.63	0	9.21327	10.2066	9.39288	9.06655	10.3656	10.1867	9.81113	9.31167	10.279	10.245	10.2584	11.1633	10.7893	10.4685	11.1796	10.3924	10.9783	10.8464	10.896	11.0145
348	503.075	1.36	1.66329	4.6	0.001	33.7973	37.2204	36.1002	31.7904	33.0915	33.1439	32.3775	30.1579	34.2217	37.5504	30.54	29.0008	27.4579	30.6009	28.4071	27.8861	29.9176	29.706	31.9276	28.9296
351	527.433	1.36	11.1121	-6.95	0	14.8167	18.1037	19.5448	21.6623	22.4777	20.882	22.8751	21.4235	22.847	23.6642	24.7534	24.4727	25.7712	22.9525	26.4562	26.2198	25.3973	26.4387	27.8413	29.2663
461	577.396	1.36	11.5078	-4.61	0.001	9.29033	8.19561	14.2589	15.0899	16.7672	18.8602	20.1601	22.4622	21.659	24.3236	24.9157	27.1952	28.1982	24.9573	29.1295	24.7256	27.1767	26.943	24.4633	23.7058
462	283.26	1.36	11.622	4.21	0.002	64.2966	53.7294	50.6835	34.139	37.8103	47.4338	45.5081	37.7665	31.2062	47.7329	28.419	19.5237	20.0476	16.3279	15.4812	38.5911	15.2553	17.2986	46.8659	29.9259
473	472.326	1.36	10.4245	-6.47	0	3.94287	4.52437	6.73398	9.65231	12.9744	13.3994	16.9053	20.0463	21.511	23.0099	21.5552	22.5067	23.1627	24.0157	25.998	27.0825	22.5348	24.9337	28.7028	26.4784
498	422.383	1.36	11.2137	-5.93	0	12.5217	20.305	27.0746	28.723	39.8482	38.7357	45.2177	41.4339	50.4714	52.3494	54.1631	56.0314	53.8369	51.2413	53.5858	57.3391	59.793	61.1856	60.946	58.0946
512	903.599	1.36	10.3027	5.54	0	21.9627	28.2357	23.0641	15.3756	13.3285	16.1645	12.3713	10.3805	11.0899	8.99747	6.88789	7.25416	6.77543	6.96539	4.79262	5.50843	5.49858	5.35322	5.16252	6.35063
78	705.178	1.35	1.50554	-10.78	0	11.4045	12.1377	16.5367	19.46	18.3627	19.414	13.9984	16.8002	22.5355	20.4309	23.5377	30.6606	32.4675	27.5735	29.8918	28.9228	24.7292	27.0447	32.966	28.1767
292	453.783	1.35	14.6078	-5.08	0.001	19.5519	27.1702	26.9806	28.3031	20.281	21.5063	24.8668	26.9933	28.5517	27.8624	30.5642	30.7185	27.4513	29.7587	32.543	37.2872	38.3521	36.5286	36.5454	35.1439
299	695.365	1.35	8.15985	-3.75	0.005	16.0545	16.8034	14.6647	14.2521	18.4616	20.8772	19.4168	20.1113	22.3569	23.272	28.6791	31.2862	28.9009	29.4221	23.7628	25.9776	25.5495	22.858	21.5278	22.4855
300	67.9973	1.35	14.4357	-6.84	0	8.98188	8.28787	9.02226	9.14264	8.3581	8.65849	8.82746	9.14615	9.61959	9.55363	10.3128	9.02292	9.58335	9.48024	10.1591	10.2436	10.5804	10.3072	10.5116	10.388
301	338.033	1.35	1.85475	-4.29	0.002	46.2936	41.3443	48.067	44.6135	43.3369	48.1776	38.3369	50.4082	52.5345	49.5635	60.2273	54.4362	54.2866	55.4573	68.8236	57.8944	59.4913	60.0029	48.2207	55.5984
306	548.502	1.35	10.5628	-15.22	0	0.20533	0.717846	16.0191	81.1033	77.1361	83.7511	300.303	331.053	338.604	478.015	380.197	460.467	380.163	417.983	599.95	384.124	807.36	729.675	712.507	759.706
321	589.498	1.35	10.4374	-14.84	0	1.36195	1.97236	1.44253	1.38404	2.3516	1.41329	45.1356	55.1532	55.948	73.0993	63.3683	73.8053	59.9942	75.1408	103.158	58.9076	148.178	129.354	138.324	141.146
323	55.9361	1.35	14.5398	-9.13	0	24.3221	23.2239	23.2681	26.1338	24.3562	24.067	25.763	27.5263	28.3396	29.7622	28.644	28.5633	27.913	28.2515	30.0527	31.9538	31.2372	31.9288	33.8684	32.203
335	342.131	1.35	1.88293	-7.1	0	22.3427	31.2288	30.4561	31.0616	28.3933	32.0505	26.6963	33.6089	33.8043	29.9207	33.8047	38.5934	33.5386	34.4147	40.1439	37.4121	35.4631	40.2341	38.6868	35.5638
336	262.859	1.35	14.5987	-9.44	0	43.3372	42.973	44.958	46.3659	43.0764	44.9232	49.4878	52.99	52.5544	52.3913	53.7929	50.2414	52.5358	53.5462	56.883	62.774	62.0802	59.924	64.4262	65.372
409	413.071	1.35	1.85546	-4.45	0.002	108.248	146.154	158.014	172.032	163.291	172.841	141.632	204.844	216.447	185.846	236.042	211.204	198.674	206.718	251.765	225.703	231.053	229.087	205.039	226.354
439	210.047	1.35	1.6004	5.16	0.001	52.4646	47.858	44.869	36.0984	41.5637	34.0146	39.8509	39.4899	36.4538	38.4772	31.9297	33.6975	31.273	36.1087	31.707	30.5444	27.3025	29.1999	31.1061	31.1526
453	442.956	1.35	2.36628	-5.09	0.001	15.8411	18.3861	19.9943	18.6548	19.1127	19.0807	16.4069	20.4551	23.2118	22.6739	38.8253	27.3147	31.6125	25.1761	31.3603	27.4035	30.9855	51.1547	25.8694	36.038
467	657.3	1.35	2.53132	-4.99	0.001	1.48578	2.49243	1.76043	2.2561	2.20686	2.45442	1.80394	2.04897	3.65192	2.41637	3.42418	6.6329	7.17176	4.02652	5.55254	3.90667	11.0311	7.49781	6.56636	4.58049
478	562.072	1.35	6.68138	7.48	0	16.689	13.4487	11.9341	10.6774	11.6493	10.9005	10.2119	9.99155	9.84683	8.84306	9.50056	8.70223	8.36545	7.66829	7.46861	6.86237	7.12008	7.60528	7.17598	7.19226
501	619.758	1.35	14.0558	-4.5	0.001	22.9385	18.4063	14.8947	14.3243	16.9165	14.9803	17.4204	19.8083	18.1506	20.8523	21.6411	21.3683	22.5101	22.1805	22.7981	22.1151	23.9971	20.8783	21.8851	23.3736
315	694.362	1.34	8.16378	-3.73	0.005	32.3885	37.8069	41.8617	41.8629	48.9787	57.1249	53.8558	55.6589	60.3813	65.0027	74.8579	86.449	83.5112	81.7686	66.5448	71.8026	69.8828	65.6435	57.8448	62.4243
319	70.9602	1.34	14.1894	-6.3	0	18.6359	16.8245	18.5066	19.2782	18.1643	17.4734	19.3663	20.3977	20.305	20.3491	20.0714	20.9987	20.8651	21.0812	20.9095	22.7675	21.7892	21.0295	22.9281	23.9168
320	605.037	1.34	7.31115	6.14	0	8.80115	8.53413	8.30361	8.96873	8.06343	8.08807	7.79763	6.91614	7.35947	6.65858	6.15683	6.9272	7.81602	6.32755	5.61839	6.47984	5.84168	6.32123	5.10615	6.11274
325	479.776	1.34	14.0746	-5.85	0	13.845	12.6774	12.5959	11.9089	12.8578	11.7082	14.6668	14.8724	15.4354	18.2213	17.7344	16.844	15.7285	16.5246	19.0596	20.4464	19.8034	17.0164	16.7779	20.0948
327	658.019	1.34	1.88495	-4.33	0.002	11.668	12.1648	13.735	11.5175	12.582	14.8579	9.70386	15.7034	13.6038	13.5094	17.3417	18.6521	17.4461	17.4245	19.7387	14.0205	15.9447	16.461	14.1673	16.9885
328	549.506	1.34	10.5744	-14.18	0	1.70286	2.27695	5.10013	29.7603	32.0811	32.8029	118.755	131.583	133.095	189.927	147.258	205.13	145.957	162.383	234.606	144.613	326.415	294.21	288.931	309.378
329	233.892	1.34	14.0724	-4.88	0.001	16.3487	16.4355	16.9584	16.9635	16.383	18.5708	18.29	17.8231	18.1865	17.8586	19.7561	21.2034	18.7392	19.2202	18.5855	19.8726	20.4306	17.9857	18.5881	20.1335
343	549.048	1.34	5.90743	-6.38	0	6.88525	6.75305	6.89104	7.18842	7.01941	7.89556	7.72547	8.37749	7.69809	6.90443	7.1982	8.3005	8.97567	8.45074	8.93772	8.93905	10.0581	9.25782	8.79249	9.71454
346	319.816	1.34	14.5816	-4.56	0.001	18.4361	18.9424	19.9258	18.8092	19.0581	19.305	20.1477	20.2703	21.1918	20.6339	21.5725	21.8415	20.3135	24.3626	23.1176	20.8834	22.3721	23.4509	21.8256	21.1775
352	588.495	1.34	10.4159	-12.44	0	0.0930559	0.508643	5.38286	6.36986	9.4487	16.004	100.845	127.859	120.167	168.602	137.98	175.884	142.584	166.285	253.893	140.342	364.444	309.597	332.198	352.517
357	533.143	1.34	1.61768	-6.4	0	16.5316	15.2946	16.3075	16.1407	17.8731	14.7585	15.0087	17.7596	16.8598	17.7908	20.513	20.9855	17.7901	17.1018	19.4841	18.1071	18.9975	19.8874	20.5628	22.6435
393	594.29	1.34	9.98531	6.01	0	11.3945	10.1404	11.4148	10.196	12.9749	9.88327	10.3248	9.71583	9.8046	13.0019	6.46627	7.6855	8.71598	4.38999	7.41446	5.4365	9.71152	8.29084	7.0227	10.2866
401	211.049	1.34	1.59952	4.63	0.001	20.1479	19.1266	20.392	16.176	19.2125	17.4837	16.6004	19.1291	15.0579	17.3212	14.9593	16.0643	14.2533	15.701	14.5099	14.1339	13.2211	15.2183	16.2801	14.4986
444	330.332	1.34	8.56792	3.45	0.007	29.0961	30.3389	33.3665	37.3981	37.0615	42.0261	38.1935	41.6613	36.0771	37.1223	39.5309	30.9897	28.8292	24.7135	23.7315	25.6408	21.1589	22.4926	19.0058	21.4448
481	195.071	1.34	1.50092	-6.13	0	28.0435	39.1386	49.767	64.4299	59.1093	51.8719	42.7141	58.8002	82.5936	59.994	72.5873	81.6965	70.5096	84.0551	84.3489	73.3851	70.9535	81.187	82.7725	78.4392
541	246.624	1.34	9.47694	4.83	0.001	12.0098	12.3627	13.184	22.5899	13.8269	17.4906	20.3223	23.4635	22.1604	18.8412	1.91433	2.39452	2.8808	2.06804	1.18816	15.7152	1.02282	1.53556	24.2213	4.8362
562	313.274	1.34	9.4698	5.96	0	21.6099	21.1248	21.5213	25.3072	25.4148	28.6258	27.1547	28.782	30.6215	27.9077	12.0908	11.2877	9.46428	8.21159	7.83927	19.4196	13.9084	10.9267	29.494	25.2604
597	453.266	1.34	1.67482	3.91	0.004	85.8906	89.0367	118.827	108.209	142.873	83.8061	80.8323	97.2557	161.709	138.67	79.1189	80.7804	65.029	86.0201	83.7037	46.1927	65.3849	72.1588	49.1887	70.0628
344	497.762	1.33	14.082	-4.37	0.002	8.56333	9.36071	7.64963	8.20176	9.15885	6.73511	9.82373	7.79993	9.34823	10.2364	10.4415	10.5993	10.8257	9.49474	11.3317	11.3899	11.1099	12.278	12.1029	9.56855
358	363.79	1.33	14.584	-9.01	0	69.3963	69.9199	74.8297	79.1388	76.7103	76.0169	84.8099	91.4167	96.003	99.4501	99.5771	91.2985	91.0391	96.1389	99.0515	105.903	115.795	113.433	115.458	105.868
360	124.971	1.33	14.1498	-4.89	0.001	274.167	273.348	263.996	279.064	282.491	290.762	282.561	284.043	284.249	284.026	294.176	296.882	294.265	301.026	287.25	301.237	293.982	296.209	287.074	289.197
361	566.513	1.33	10.5071	-10.07	0	0.473432	4.76143	8.28587	14.618	14.311	15.231	65.9963	72.9303	71.383	107.66	85.9791	90.7002	84.3286	82.2544	142.174	73.8693	157.938	136.192	135.841	147.135
369	454.118	1.33	1.64412	4.47	0.002	30.9164	31.4817	32.9096	31.3065	27.4459	28.8101	26.7624	30.4271	32.6112	29.9172	26.8494	27.0647	23.6354	22.6838	26.5294	24.4269	23.8826	26.8286	23.9681	30.3025
375	596.128	1.33	1.80494	-4.34	0.002	16.9776	21.6853	23.6719	24.2738	22.8853	23.8811	18.6369	24.4698	32.4025	27.9793	32.4759	30.2697	28.6854	29.2612	36.2446	29.8802	33.9191	34.456	27.8721	35.7375
408	423.223	1.33	1.91722	5.39	0	6053.79	4788.86	6288.8	3708.43	5004.78	5355.07	3889.63	3448.86	4934.01	5957.22	2855.7	3284.1	2918.79	3010.73	3239.69	2833.31	2611.07	3387.4	3025.37	4558.28
460	556.44	1.33	10.494	-7.83	0	55.3036	60.6078	67.5082	80.0832	76.6689	75.5055	81.5628	89.7355	88.8822	85.0999	88.2724	87.1932	92.5878	91.0193	98.8551	92.6246	93.7809	99.8088	101.983	109.596
463	517.367	1.33	10.5097	-7.26	0	26.8837	28.1062	31.8941	39.1217	36.7864	36.803	42.2192	44.8335	45.6521	44.1433	46.0211	44.8538	46.5404	47.7432	49.7661	47.6873	47.7683	49.8496	51.6547	58.1125
485	86.939	1.33	14.1866	-5.7	0	12.9246	13.0577	13.1997	14.4001	12.9396	12.9524	13.3691	13.9648	14.0963	15.0133	14.6858	14.9032	14.4064	14.9219	14.3247	14.808	14.9513	15.0847	14.6642	14.9379
497	104.008	1.33	14.2674	7.56	0	57.0532	55.353	47.256	47.7639	47.283	45.4981	40.6039	39.2748	40.4244	44.1468	40.4923	39.5596	39.6538	38.6991	37.2271	36.2848	34.9695	34.4934	34.1717	34.261
532	277.251	1.33	7.95162	-5.99	0	19.165	23.9452	26.3852	28.2626	32.8463	34.5138	33.7452	35.6665	39.378	38.8412	39.5099	39.6792	39.4369	41.8522	39.6767	40.8817	42.233	42.0262	43.5204	44.5144
543	266.176	1.33	7.15143	5.57	0	38.419	35.8253	36.3724	31.624	28.8674	26.1368	25.6727	24.0064	26.1523	24.5953	24.659	22.6911	20.6876	21.8595	21.8591	20.9787	21.2158	19.8553	20.8794	21.706
586	449.197	1.33	9.48302	4.88	0.001	22.9094	23.9914	25.415	38.9546	27.3592	31.8108	34.7345	41.0396	40.6218	33.2893	9.66882	10.2335	10.1635	8.17376	8.19988	27.5433	8.66894	8.50275	43.48	14.4912
356	436.784	1.32	14.1048	-5.91	0	28.5526	26.2521	29.9966	28.9664	27.7629	28.7236	30.9991	31.387	30.6932	30.2369	30.4068	31.1754	31.5943	32.122	34.8306	33.5863	32.1179	34.2841	33.8584	35.9818
367	235.871	1.32	14.6706	-5.32	0	8.11656	7.84606	8.29402	8.6704	9.09669	9.02077	8.59657	10.3562	8.65279	10.0207	10.4447	9.84569	9.62369	10.2246	10.8513	11.1623	12.8732	10.6879	12.7944	11.1711
373	126.965	1.32	14.1474	-4.73	0.001	224.357	228.349	217.846	228.587	231.968	242.011	229.105	230.031	234.372	232.245	243.08	247.039	241.862	243.406	235.381	246.042	239.149	247.268	233.88	241.344
376	208.945	1.32	14.6563	-7.33	0	70.4487	67.9557	66.1756	72.6327	68.4306	68.3559	75.8873	83.581	75.8326	78.5099	78.4575	76.8286	82.6926	82.7143	86.5149	88.7037	88.256	88.7041	97.2541	100.586
382	215.017	1.32	1.95554	-4.2	0.002	50.4241	55.7512	62.2425	63.4397	63.6882	70.6678	59.5393	73.6029	91.227	79.2922	98.5877	82.2207	80.9185	84.0344	117.644	95.0995	94.0243	96.7542	77.6804	92.0352
391	397.082	1.32	1.7981	-4.46	0.002	37.5042	36.8725	50.9624	61.7093	54.5627	62.996	40.6398	61.5251	95.274	69.178	92.9489	78.2157	81.3892	75.6413	111.87	89.4959	88.1521	103.068	74.3815	100.792
419	424.226	1.32	1.91647	5.33	0	1459.03	1157.45	1522.99	892.62	1210.14	1299.16	936.094	838.51	1201.68	1436.99	692.2	791.033	717.405	734.25	785.159	689.277	635.11	825.298	736.499	1114.96
421	341.268	1.32	10.7267	-9.16	0	4.9836	7.09785	8.18694	9.97145	11.2745	9.92113	11.731	12.629	13.153	12.664	12.9919	12.6788	13.7193	13.571	15.8385	15.3967	13.9299	17.2873	16.3186	19.3776
432	329.003	1.32	8.43906	7.59	0	13.2408	14.1737	12.8724	12.9772	14.2675	12.0799	11.2836	11.3487	10.892	9.92026	9.94296	11.627	10.5141	9.69608	9.70581	9.83041	10.0002	9.16917	8.92316	8.88479
491	116.071	1.32	1.57695	5.4	0	493.516	344.803	306.378	213.689	266.092	281.945	275.216	247.717	199.397	331.599	184.18	130.26	142.442	126.365	161.156	206.347	157.29	150.57	157.299	212.669
514	411.1	1.32	9.96304	-5.32	0	23.8513	23.5068	25.5133	34.8066	29.0955	29.1797	32.5956	37.2875	40.306	35.5081	38.9068	39.3803	37.8463	39.5597	40.3768	42.9589	36.5473	40.9255	41.2301	44.5329
526	477.279	1.32	8.50433	4.16	0.002	36.3935	38.5882	38.5455	55.6897	34.1247	40.8162	39.7153	40.4154	52.2042	36.8887	15.5308	14.8466	19.05	16.0727	15.3255	17.9515	55.2243	29.1875	21.4725	19.8749
560	389.805	1.32	14.1904	-4.06	0.001	22.6567	21.8162	19.0348	22.8377	19.8947	21.3904	18.1862	21.2968	20.7259	19.8221	20.9981	20.3886	35.8053	56.1283	77.8152	91.945	87.7359	81.7964	78.7982	94.6117
652	421.6	1.32	4.05942	-4.21	0.002	10.6068	9.21976	7.5581	9.96979	7.83161	7.27668	6.19681	7.47422	5.78131	6.9813	11.0093	9.06954	10.3416	9.96867	10.0223	11.6069	8.01203	11.1844	9.81832	10.2057
365	702.062	1.31	1.57639	-6.32	0	10.6722	12.0182	10.0191	13.0279	12.9087	14.2448	10.0944	13.0044	14.6807	14.0502	14.3659	16.6446	15.9451	15.5078	16.1937	14.3394	14.4903	15.9203	16.6726	19.6361
371	307.263	1.31	11.9735	5.96	0	22.4272	20.4075	17.7015	12.7946	15.2575	19.59	16.2404	14.063	11.5312	19.9663	12.8073	6.47786	8.44031	6.24399	7.00891	10.8666	6.06055	8.22154	12.1029	16.5199
377	82.9978	1.31	14.4291	-8	0	251.383	250.719	250.666	255.37	243.15	243.408	256.64	264.326	274.529	280.29	278.791	266.202	275.487	267.232	278.234	291.311	295.101	303.73	306.3	299.399
378	132.937	1.31	14.2173	-4.24	0.002	12.9049	11.8836	12.1817	13.5966	12.3188	12.6594	13.4653	13.9857	13.8381	15.3444	15.5056	14.9443	15.1777	14.6007	15.3571	16.7641	16.4897	16.9183	16.5637	13.2146
381	466.282	1.31	10.0145	5.29	0.001	31.0506	28.7039	32.5593	23.151	30.9905	35.7015	34.234	27.1203	24.1838	33.2379	22.8762	21.244	22.0025	17.6466	15.9353	18.3741	23.0382	19.5669	23.9771	29.9826
384	768.498	1.31	11.2067	-4.69	0.001	11.3468	7.83079	8.18786	7.38089	9.02323	14.6686	14.6373	13.928	13.531	16.0028	22.2421	23.4417	16.9841	19.8304	17.3153	20.5171	12.904	17.9412	15.704	26.1251
387	96.9618	1.31	14.642	-7.66	0	23.3635	24.1128	26.8901	30.6853	25.1144	28.0656	32.0056	36.642	34.174	32.4564	33.4415	34.7514	37.866	38.2517	37.0401	39.2713	37.8312	39.232	45.0568	50.6845
394	169.907	1.31	14.7013	-9.79	0	27.0701	25.7213	28.2965	29.2658	28.1795	27.6455	31.6948	35.9151	35.5026	33.5153	34.5926	32.6533	35.1832	34.8515	36.518	40.2586	41.1349	39.7787	43.007	44.7903
396	868.5	1.31	5.93736	-5.81	0	2.67477	2.3559	2.55397	2.80632	2.5011	3.38317	2.89746	3.43919	4.65986	2.57504	2.42693	4.75341	5.17836	4.18206	5.19729	4.40948	4.75344	5.66087	5.77915	5.46018
434	725.491	1.31	10.548	6.51	0	26.0293	21.0716	17.9087	21.7715	12.2894	17.442	16.5134	17.5867	20.2375	17.4074	14.7088	14.2551	13.7275	15.7311	12.2032	12.617	9.56055	10.8692	10.3479	11.2235
493	341.074	1.31	1.67211	3.62	0.006	36.4526	35.4692	34.958	41.5769	32.2696	34.6144	32.5013	36.6536	40.4848	33.6908	31.4264	32.5557	30.1202	30.6985	34.3984	27.6348	32.0887	31.0378	27.846	30.2589
500	316.283	1.31	9.71729	-5.6	0	3.67183	2.90739	4.70805	6.66255	4.92438	7.68261	5.71929	8.41429	5.25111	6.15534	7.25352	12.617	10.8067	5.84967	17.5815	19.0627	10.4997	19.9487	15.9493	12.8954
528	133.094	1.31	1.38954	5.04	0.001	32.0052	22.234	19.4687	11.7703	16.4548	19.8081	15.5846	12.9615	12.7793	24.6123	10.1513	9.18164	7.51988	10.4112	6.99465	8.72757	7.88183	8.29233	10.4141	12.0074
558	378.357	1.31	11.2242	-6.12	0	1.85388	3.781	7.55257	9.44977	14.6061	14.0587	19.1913	16.8213	21.9378	21.2519	21.8309	22.3373	21.3502	20.5088	21.5839	23.2152	24.5891	26.8888	26.3235	27.0779
588	457.397	1.31	8.69096	4.98	0.001	56.8845	49.7343	35.9618	16.8822	41.1026	40.8076	14.9586	15.4834	17.1397	38.6286	13.7921	12.4337	12.2896	12.2068	9.79537	9.95323	8.90349	8.32853	7.09066	6.99853
630	815.323	1.31	8.51151	4.84	0.001	12.8583	10.9913	9.60833	7.56977	5.67058	5.7098	4.58211	4.54053	3.60687	4.2631	3.05314	2.27775	3.16815	3.20831	2.37011	1.83284	2.16893	2.34273	2.12996	2.24541
389	167.918	1.3	14.6548	-7	0	36.3286	32.1748	34.2556	35.5913	33.7329	33.1895	38.2265	42.2614	38.5049	39.6211	40.1066	38.6331	40.7294	40.5917	42.9879	44.8866	45.4343	43.4475	48.7166	48.929
407	332.065	1.3	1.54688	-6.1	0	26.7349	31.9299	28.8245	37.5662	31.5982	30.7725	27.9983	35.6025	40.033	30.6215	34.5397	46.0448	36.8185	41.0923	40.1319	35.8502	41.8696	42.2885	41.4655	41.9016
413	644.492	1.3	10.4253	-10.11	0	18.1553	20.463	23.998	25.0638	27.5838	28.3081	28.6857	28.6927	31.3647	29.3202	30.1821	30.7593	31.4454	31.9351	32.936	35.9737	40.0216	39.5805	41.3975	45.2156
415	186.957	1.3	14.6815	-9	0	32.2327	28.6362	29.8488	32.1917	30.7995	29.7966	37.2751	39.268	37.8298	38.6846	38.6302	37.5196	40.7966	39.9004	40.2168	44.8352	47.3437	44.3759	50.8887	54.9229
423	469.062	1.3	1.6356	4.94	0.001	29.3798	27.0188	27.8349	25.604	25.2949	26.8699	22.3478	22.6277	26.3252	23.9893	22.5805	23.4705	22.5014	20.9598	22.7395	19.4374	19.4356	23.2914	20.187	22.7057
433	495.311	1.3	9.71008	5.03	0.001	166.824	163.607	149.253	86.8632	127.671	162.318	149.446	112.011	94.0293	161.978	84.0917	75.957	73.4227	69.0403	66.2704	97.5823	80.6083	74.6908	111.976	119.049
436	590.432	1.3	10.2967	-9.71	0	15.8299	17.3676	14.2899	17.1836	12.7237	15.188	21.0645	20.6717	23.3327	23.889	23.8525	24.0458	25.4147	23.8352	26.1316	22.1162	37.3822	33.7288	34.5494	37.9741
456	189.875	1.3	14.5212	-7.72	0	12.5301	13.3572	13.2127	15.0272	14.7926	14.0298	14.7752	15.3026	16.379	16.2508	15.9891	16.3176	16.6091	16.3517	15.9818	16.4575	16.067	17.8366	18.8851	17.4422
483	585.474	1.3	11.7388	-7.93	0	6.57177	6.51153	8.83964	8.03431	10.7358	10.9301	11.9549	12.3381	12.4924	12.3812	12.6611	12.3079	12.4665	12.6188	15.8756	15.0261	13.3381	14.7245	14.8131	15.9221
484	194.072	1.3	1.49638	-5.74	0	115.16	159.263	203.751	248.731	236.58	210.724	176.047	234.685	330.85	245.383	294.956	327.404	280.693	333.709	332.967	291.642	285.329	317.786	324.753	316.16
490	887.605	1.3	11.3821	3.67	0.005	26.2357	23.0089	25.896	24.2055	17.8971	25.5574	28.701	27.1382	25.1912	19.2541	16.4205	18.6935	17.5108	21.4202	19.5696	19.8916	16.6072	18.5807	18.8363	21.2547
510	364.064	1.3	1.75725	4.08	0.003	54.0779	70.3334	66.8532	66.9248	68.3234	67.9153	57.1362	67.6146	72.4552	75.848	60.7797	56.1297	42.1387	57.1101	38.5517	42.4014	54.5149	53.146	52.6215	66.0327
511	377.819	1.3	14.0799	5.11	0.001	22.5517	19.08	20.5875	21.2813	21.2351	19.9692	23.0577	25.3287	26.9163	30.5654	29.0169	28.8311	26.1789	26.5446	29.0158	29.503	29.5412	28.65	30.0492	28.7125
516	403.112	1.3	1.51629	-5.34	0	145.377	157.912	144.598	130.802	150.71	136.025	133.289	136.853	142.756	147.483	163.292	171.939	151.398	163.354	162.933	155.647	156.09	154.222	139.979	166.221
546	60.9887	1.3	14.2821	6.16	0	26.5858	26.0769	23.1355	26.1215	23.7521	22.5298	20.6683	20.1059	20.0495	19.0451	19.791	19.1211	19.2578	19.3174	18.3111	19.5649	18.143	18.3286	16.9587	17.5287
547	200.067	1.3	1.39805	4.07	0.003	32.2677	27.8388	27.0594	28.9401	27.6664	28.9949	28.5374	27.8799	30.4424	30.1612	19.5477	24.5476	25.284	25.9382	26.0788	10.6046	19.4746	21.8598	13.1267	23.0365
564	545.389	1.3	10.3796	-5.07	0.001	3.42367	2.77799	3.984	4.71165	7.65375	8.20885	8.49818	10.6751	12.3385	12.4591	12.4425	12.5957	12.7034	12.7324	10.1082	12.4318	13.764	13.9163	13.0931	14.2889
575	725.442	1.3	11.3411	-4.29	0.002	1.49103	1.36675	2.41548	2.09541	3.03867	3.14226	5.14164	5.13795	5.90444	5.27718	5.44129	6.11891	6.10113	5.97328	7.08968	5.81619	6.15471	6.14916	5.65804	5.43495
613	516.349	1.3	10.3782	-5.67	0	5.28352	5.53968	13.9088	14.7611	19.496	23.3048	30.158	31.2192	35.8934	37.8053	35.3174	35.0231	38.012	35.3472	37.1879	38.6408	41.4367	38.2716	41.4548	43.5978
627	278.256	1.3	7.95072	-4.61	0.001	2.2912	3.82446	4.89648	5.2511	5.75758	6.80713	6.60039	6.93204	7.57837	6.9654	7.97249	7.66883	8.25197	7.79712	7.87571	7.95441	8.26388	8.05203	8.61645	7.5848
644	948.63	1.3	10.0739	4.59	0.001	69.632	55.1482	46.8385	39.2337	31.5306	41.9212	35.6483	31.0313	28.3725	29.9033	24.3094	24.6769	25.8524	24.5937	20.0074	20.8512	16.9799	23.0479	22.561	25.2013
400	439.323	1.29	8.13945	5	0.001	90.12	82.5136	72.196	63.3658	67.3073	86.5553	76.0545	72.1135	73.6057	81.9173	61.6441	57.8256	58.2392	64.0504	54.7674	63.8328	46.6098	55.7806	71.9762	67.6365
402	690.24	1.29	1.60514	-5.29	0.001	5.92106	12.5061	10.7219	10.1099	12.676	12.7045	9.81573	10.8028	13.6408	12.645	13.997	18.6544	14.5041	15.9039	15.9112	13.1342	13.4776	18.5656	14.8412	15.7007
406	509.766	1.29	14.0808	-5.51	0	10.3341	10.2108	9.64871	10.1599	10.3383	10.2887	11.922	12.0454	11.2049	11.9767	14.4555	12.5741	11.1305	12.8846	13.0432	12.0749	13.447	11.7723	12.5217	14.3682
416	87.9253	1.29	14.5359	-10.58	0	182.645	176.881	181.153	189.758	179.021	179.943	196.295	204.692	210.071	209.198	209.752	200.391	204.747	203.18	212.661	226.261	226.806	231.182	240.547	235.592
420	263.865	1.29	14.6622	-10.14	0	32.8517	33.0449	32.4806	34.887	33.6483	33.047	39.4053	42.6079	43.4839	41.4172	42.4222	41.3177	41.607	41.3311	45.2242	48.582	51.7899	48.6441	54.681	56.6752
427	76.4877	1.29	14.4247	-5.71	0	33.0605	32.6705	34.9173	35.6253	32.7653	31.8427	34.0964	36.2261	37.9496	38.2244	38.2113	35.4581	37.2747	37.6211	38.7066	40.6422	39.1045	41.4306	41.0056	39.388
430	347.817	1.29	14.5864	-9.46	0	75.3075	72.0502	73.4167	79.8791	75.5498	72.7065	83.884	90.9857	89.0867	87.7971	89.172	83.2701	87.4038	90.1769	94.6038	98.8761	100.683	99.8761	108.302	108.068
435	213.89	1.29	14.4093	-5.04	0.001	88.6467	90.4615	93.9002	93.9921	90.9156	95.1001	90.7177	92.608	99.6298	99.3817	97.5923	97.7142	101.073	102.189	100.591	99.0164	99.1557	103.58	104.291	95.8974
443	866.416	1.29	8.63412	-3.65	0.005	2.12636	2.58534	2.47189	2.09958	2.9319	2.76377	2.47213	3.41439	4.0451	3.99688	4.41903	4.40787	4.74299	4.13275	3.68018	3.9458	4.21979	4.35489	3.9079	3.1753
468	301.141	1.29	10.0547	4.4	0.002	220.249	197.898	220.524	252.634	230.278	205.624	223.375	237.837	220.999	196.184	206.708	204.171	202.535	191.399	205.441	178.594	174.378	175.452	186.397	176.847
480	253.217	1.29	9.67422	-4.56	0.001	9.69492	11.4696	12.1649	14.9998	14.6435	15.5315	18.0072	17.1837	17.4412	18.5613	21.0994	18.3055	17.7019	22.7507	19.6301	20.5211	17.3061	22.2098	18.6028	21.0232
499	495.39	1.29	10.5727	-6.93	0	5.52745	4.69085	5.80491	6.99299	7.47315	8.00563	8.13255	8.43106	9.17713	9.49977	9.05881	9.44788	9.78743	9.36327	9.40183	9.06277	9.48535	10.9533	11.1646	11.7373
527	247.88	1.29	14.0826	-5.05	0.001	22.9372	20.3671	22.0509	23.5835	23.0695	21.1619	26.4922	31.7136	26.7754	35.2893	32.5853	33.3757	30.1533	30.7189	33.5984	34.5721	29.9039	33.4317	33.0299	35.2002
542	371.101	1.29	9.96558	-5.3	0	64.7626	77.3987	72.7467	84.9532	80.0716	84.5463	86.971	90.9995	89.7163	99.7865	98.7692	100.204	95.7066	95.9807	90.6409	97.3222	95.0582	102.149	99.2934	105.326
544	501.387	1.29	9.91355	4.76	0.001	90.8507	90.4195	71.2641	25.7311	64.0977	78.9309	62.4652	32.6123	24.6309	74.7848	27.5155	20.9406	19.7354	11.7098	12.1845	28.0803	22.7606	20.5437	33.7345	41.2846
556	500.384	1.29	9.9066	4.64	0.001	564.977	518.788	426.619	129.713	383.238	432.317	361.135	184.441	128.43	446.567	148.384	98.5871	104.85	58.7917	67.2539	157.582	110.383	96.6603	200.424	206.475
567	220.106	1.29	1.33438	5.41	0	39.4841	23.986	24.973	12.6301	15.6282	17.8373	22.8565	16.865	10.558	23.5618	13.4513	9.48852	7.65392	9.18208	6.14345	6.37276	5.89553	8.53106	8.41656	12.5783
616	410.26	1.29	1.66482	4.91	0.001	254.799	169.481	153.351	54.3254	115.947	121.587	106.134	81.82	54.7401	179.14	54.7357	39.1582	35.1217	37.4227	33.4461	38.3263	36.2858	39.9005	37.5788	63.0677
621	226.181	1.29	7.16648	4.75	0.001	77.3945	75.8756	77.9585	67.9567	65.7	60.2079	58.9557	56.9813	63.3106	58.1694	58.8569	55.3276	53.4962	54.7284	54.8098	55.3481	53.2041	51.6991	53.5521	56.8464
679	314.172	1.29	2.5961	4.02	0.003	6.9531	6.84078	6.33755	11.8088	5.63195	7.79041	6.63293	9.63997	9.24601	7.41089	4.77779	6.03736	5.04195	5.75039	6.88923	4.83302	4.2899	6.10009	5.75526	3.97413
714	456.03	1.29	1.5877	-3.57	0.006	79.4607	79.9784	71.8198	65.7161	72.2431	66.2923	64.4512	66.212	65.9401	66.7039	75.0295	77.987	87.4428	82.9916	81.2743	68.2853	73.6454	79.9103	76.5834	82.2267
418	225.187	1.28	8.00531	-4.91	0.001	33.384	33.4556	33.4507	33.4517	34.0275	34.7638	34.0551	34.1569	33.9257	35.0686	35.2946	35.6621	34.2179	34.9898	34.6442	35.0407	35.5928	36.1214	34.5608	35.2452
425	68.995	1.28	14.4318	-6.22	0	136.088	131.718	134.698	141.555	132.392	129.604	135.007	143.827	151.975	152.494	149.924	139.775	149.136	148.518	155.298	163.212	159.672	163.856	164.575	162.166
426	648.055	1.28	1.82139	-4.41	0.002	25.1596	27.189	27.8051	28.3007	30.8608	30.3752	25.6665	29.0859	37.2627	33.1448	34.7428	37.122	36.2934	35.292	41.3024	32.4756	36.9729	39.0251	31.6259	43.6092
428	461.308	1.28	10.2582	-4.04	0.003	6.44178	7.01464	6.50189	6.73644	7.93424	9.13864	8.19737	8.30365	14.2432	11.5552	19.5679	16.5097	15.1347	9.91848	10.9509	14.605	13.0685	13.0676	13.5195	12.6141
437	323.258	1.28	11.6572	4.51	0.001	105.291	81.6564	90.1704	59.0853	80.6986	105.441	97.4405	76.2769	55.4317	103.533	35.138	26.3904	26.2053	23.5795	22.4417	75.4345	24.4072	29.1656	88.9647	63.893
438	264.02	1.28	1.79866	-4.24	0.002	19.0599	20.3526	21.6836	21.8581	21.0329	23.9934	19.6448	20.5996	26.964	25.2987	25.403	29.1455	27.4631	27.734	34.5901	24.4356	24.3162	33.2505	26.91	28.3687
441	508.201	1.28	10.8079	-15.26	0	4.36573	3.96784	4.6693	4.90252	4.90942	6.72169	7.69494	8.87023	10.4461	10.6044	9.75008	9.07996	9.7945	9.38393	9.67418	13.2993	12.5001	11.8425	14.0034	15.8243
445	301.212	1.28	12.4929	4.88	0.001	11.6098	10.9163	11.8978	8.5112	11.0274	14.3921	13.4634	11.2036	8.65587	15.7947	8.13682	4.70582	5.13091	3.81185	4.24311	9.85868	4.75366	4.40591	12.0028	8.87706
449	220.868	1.28	14.1807	3.59	0.006	27.8366	31.3927	29.8385	27.704	31.6287	29.2188	29.0027	28.4137	29.8308	30.2073	28.6185	26.9372	25.749	26.9009	26.2944	27.4807	27.3257	27.8248	28.1202	24.2029
454	445.201	1.28	1.90704	5.16	0.001	17.684	14.4477	16.5646	10.785	13.44	15.408	12.3808	10.9295	15.648	17.7075	8.28593	10.0826	10.4919	10.7587	9.70842	10.0114	7.63892	10.3541	10.8386	13.6077
464	472.168	1.28	7.39431	-3.39	0.008	14.345	14.9827	16.489	15.9433	16.3444	16.5147	16.6585	16.6778	19.4819	19.1565	21.5481	24.8647	23.0142	21.187	22.5294	21.1602	21.1563	20.1921	17.3913	16.2191
496	497.218	1.28	2.63043	-4.51	0.001	6.02916	6.7385	6.50715	6.48297	8.54224	5.85349	4.66455	6.24451	9.40233	7.2952	8.15414	11.7465	12.4111	7.25714	9.77435	11.8077	14.5274	9.79397	14.5402	8.53622
503	268.164	1.28	7.94774	5.12	0.001	29.555	29.8869	28.0524	27.1941	26.8007	25.467	26.34	25.0768	27.2911	25.6011	26.2905	24.6255	23.7194	24.0195	24.5492	23.1885	25.3246	24.1825	23.7228	25.4714
519	211.169	1.28	7.78863	4.53	0.001	18.4059	17.0579	17.3707	16.9267	16.2871	15.5106	15.3435	14.6035	15.7852	15.2495	15.2251	14.6732	13.0113	14.6201	14.617	14.9433	14.3515	14.0781	14.3926	14.5728
539	70.0665	1.28	1.56798	5.03	0.001	77.0565	51.8044	47.8402	33.1374	40.1277	42.9249	43.7392	38.7544	32.3053	51.8183	30.2638	21.5769	22.5986	20.8276	25.5206	34.8186	25.1096	25.2186	26.3855	34.2518
570	308.863	1.28	14.6506	-4.62	0.001	14.9755	13.262	14.0855	14.7561	14.7252	14.1788	14.8258	16.2536	15.7756	15.5004	19.2285	24.0418	15.7545	24.3619	17.049	17.0405	17.0706	24.4149	18.6889	19.6239
576	986.604	1.28	9.79515	4.5	0.001	46.5843	70.659	52.5248	41.1184	28.7336	48.2517	47.0902	50.1091	29.9851	36.4757	28.9172	28.0227	29.0574	28.1443	26.5275	28.4374	20.5128	26.204	26.0865	31.9587
580	540.446	1.28	11.7845	-6.7	0	25.1242	26.9024	33.0644	36.6447	38.0549	37.2071	36.6737	41.0941	39.2475	41.724	41.0799	40.2276	42.6087	43.0339	47.1065	42.7199	41.4029	45.5482	44.6599	49.0691
583	431.733	1.28	14.0688	-4.35	0.002	7.79782	6.66907	6.81193	10.3255	6.77332	9.64412	7.26201	7.9886	8.08273	8.41165	7.92167	8.80356	24.0585	12.0917	15.3729	16.2016	13.9079	16.5297	14.2325	18.9486
622	985.611	1.28	9.78773	4.61	0.001	179.108	150.112	123.621	100.783	68.3026	123.638	108.245	112.584	72.4976	85.2287	76.7837	62.7563	65.3037	70.1018	57.1437	69.1694	44.3594	62.057	62.3712	77.4094
783	289.148	1.28	1.96452	3.46	0.007	19.9209	22.1988	29.4305	18.538	20.3879	34.2497	34.4315	32.1789	30.2571	33.9429	20.7661	20.4767	19.0303	19.0422	20.2555	18.2768	18.6979	21.5763	22.3839	18.8956
972	265.072	1.28	1.47781	3.01	0.015	31.7883	36.4545	41.9994	54.8809	43.3165	45.4637	39.0627	50.4325	61.8701	43.3988	32.6799	37.0686	29.8471	41.2636	41.4226	33.6994	34.9738	35.858	30.7135	38.9769
447	212.884	1.27	14.378	-5.59	0	17.8911	16.5956	17.7009	16.9982	17.5228	16.8781	18.8307	17.5372	19.5928	18.5316	20.0819	19.1513	17.7221	18.9517	19.7335	19.4535	19.4456	20.0288	20.0497	20.3388
448	145.955	1.27	14.1172	-4.11	0.003	43.1411	43.9985	41.51	42.9675	44.5251	44.4307	42.9709	44.5345	45.0091	47.8302	47.1822	47.4632	47.549	49.1544	46.247	46.857	46.0579	47.2245	44.6793	47.4955
450	546.15	1.27	1.62443	-4.23	0.002	19.7807	23.7396	25.0679	24.7709	24.7401	25.3404	20.2413	25.3098	28.1843	25.055	27.779	32.1609	28.6561	27.6188	30.1444	26.0595	27.7377	30.2973	26.2053	29.4992
452	336.322	1.27	10.8371	-5.62	0	7.82193	5.91306	7.51257	7.93397	8.81181	8.87928	9.24102	8.96882	9.2324	10.0358	15.1876	8.99772	9.89633	10.3339	10.841	11.412	11.0987	11.2681	11.5196	12.4458
457	324.26	1.27	11.6541	4.43	0.002	24.0621	19.8183	20.8829	13.878	18.7784	25.5923	23.4212	19.1644	13.2269	24.6849	8.80001	6.58064	6.61939	6.36182	5.91189	18.3167	6.76283	7.40557	21.4959	15.1408
459	219.899	1.27	14.6158	-6.84	0	39.7125	38.223	36.8219	41.8733	38.1463	37.5042	42.9903	48.5978	43.7808	44.1835	46.1904	43.4603	44.9453	45.1862	50.3901	51.1011	53.4277	52.9934	56.1617	59.655
469	910.461	1.27	8.64045	-3.37	0.008	4.41193	6.66014	8.60344	7.88869	12.5164	13.7536	12.6086	12.7983	14.0153	15.8658	17.6595	21.3941	18.9352	20.6526	15.3129	18.1569	16.3175	15.5573	13.7993	14.4343
474	216.916	1.27	14.0706	3.55	0.006	30.2006	30.0267	28.6413	28.9715	29.416	28.7779	28.6743	27.1922	28.7346	28.61	26.348	27.1053	27.339	27.5583	27.6723	28.0568	28.2323	27.6988	27.9436	27.3303
476	787.512	1.27	10.6402	5.12	0.001	107.626	99.2031	86.881	79.0273	56.2908	83.836	81.1315	92.6629	71.0765	73.7166	66.0992	67.8869	53.665	64.22	46.879	52.9034	43.6838	53.2919	59.7707	76.6095
486	697.409	1.27	10.2037	-6.66	0	9.53331	7.65911	7.01697	7.25228	7.04128	5.83391	9.03081	9.5997	11.1721	13.0137	10.2232	11.5904	10.9574	12.5851	11.5019	11.6532	13.3387	13.3932	12.9394	14.5201
492	696.367	1.27	8.16059	-3.36	0.008	5.60882	5.00376	4.71881	4.06328	5.13896	5.9099	5.09536	4.66452	5.59406	6.60105	6.62987	7.36094	7.99602	8.19814	6.32384	6.49931	5.78702	6.33559	5.7386	6.34503
494	370.06	1.27	1.63929	5.94	0	22.5653	18.0444	20.4405	20.2164	18.6234	19.6124	19.119	22.2378	20.3654	21.0206	17.3777	17.473	17.5145	17.7831	17.1517	14.7483	15.9603	19.843	16.9394	19.6933
509	638.44	1.27	9.95	4.5	0.001	47.4231	50.3477	57.1196	23.5278	52.8129	47.1242	43.2438	26.1096	23.6972	59.2427	22.2245	18.3223	20.4452	11.3726	13.6611	26.7033	24.702	18.4478	33.3673	28.3931
515	531.386	1.27	11.0715	-6.23	0	24.57	25.6255	31.2298	34.9924	33.7587	34.5493	37.721	37.1184	39.7615	39.1497	40.2174	40.1573	39.4983	39.4897	42.6368	42.0455	39.8585	42.239	46.7793	50.6758
518	300.287	1.27	8.44991	4.33	0.002	18.6436	17.6476	16.2005	12.8391	13.0441	15.4747	12.9496	13.2879	18.1991	13.1101	10.9435	11.8601	10.0733	10.4884	11.082	11.2217	13.7608	11.17	12.3271	11.784
534	656.228	1.27	9.83243	-4.77	0.001	3.55852	5.3626	7.951	9.12344	10.2595	14.0419	15.0104	14.5441	15.2322	13.9255	17.2306	16.9061	17.2142	16.446	16.5759	13.61	22.147	19.2206	18.203	16.2791
535	496.795	1.27	9.89286	4.64	0.001	46.4325	44.432	36.6441	15.5096	31.2335	43.2493	39.5201	27.3313	22.5761	37.9617	18.2539	17.5202	19.7108	16.1454	15.7142	19.1208	17.1033	16.3436	21.4722	30.8505
554	211.897	1.27	14.4192	-4.17	0.002	12.9587	13.1125	13.4431	14.4159	13.344	13.2724	13.9538	13.3279	15.221	14.4801	15.207	14.5861	14.4131	14.6594	14.8771	14.6417	15.0277	15.4177	14.9756	14.6194
555	210.079	1.27	5.1574	-5.04	0.001	5.79345	6.70044	5.9033	6.95895	6.86573	5.95437	4.88174	5.52736	8.1674	7.15787	7.18679	10.0375	12.4067	7.33129	7.62441	8.78964	9.99594	10.5062	14.1922	13.6671
572	952.584	1.27	9.78993	4.13	0.003	24.1927	16.6942	17.7531	13.8012	10.6369	17.0106	15.0883	15.1278	10.9135	10.5855	10.4048	8.57284	8.55624	9.09452	9.07819	9.13511	5.14798	9.60141	11.2848	10.5619
581	498.378	1.27	9.91312	4.48	0.002	8892.89	8191.65	6753.67	1825.96	6118.81	6849.71	5580.32	2755.97	1932.39	7169.54	2138.68	1366.05	1546.7	828.866	990.806	2481.13	1722.49	1460.54	3195.42	3305.09
590	499.381	1.27	9.91298	4.45	0.002	2894.07	2665.02	2176.15	589.99	1976.53	2225.22	1799.86	885.73	632.296	2314.84	690.454	450.409	505.185	271.449	322.844	815.09	554.419	481.34	1036.38	1084.28
607	679.279	1.27	2.55068	-4.32	0.002	0.91103	1.46904	0.884943	1.56186	1.74993	1.75117	1.44728	2.11614	2.80391	1.78612	3.43506	4.802	5.29156	3.40432	3.77381	6.19075	12.0123	4.0579	4.99879	4.42776
637	661.111	1.27	1.6513	3.37	0.008	25.6027	29.0254	27.7848	28.6022	28.5568	26.8653	30.7426	33.4323	30.7998	28.343	27.571	19.551	18.8828	20.8431	22.1788	25.5403	23.626	20.8489	19.5636	32.1059
650	158.155	1.27	7.97162	4.72	0.005	71.1643	69.0974	64.7904	63.2924	63.758	61.2589	59.9519	59.7475	63.3538	59.387	60.6803	58.248	57.2647	58.2096	56.7759	57.7608	58.0033	58.3369	57.9385	58.7887
670	387.358	1.27	7.08255	4.79	0.001	6.78743	8.34791	7.70563	6.91735	4.39485	3.54866	3.05217	2.61863	2.40237	2.36557	2.35153	2.08927	2.02977	1.44354	1.55628	1.31791	1.48855	1.48332	1.13634	1.51684
676	477.284	1.27	10.4209	-4.82	0.001	5.46159	6.39117	7.47859	9.68805	12.1752	13.6419	15.5919	17.8277	17.2846	18.862	18.4966	18.6419	17.5963	18.5882	18.4647	20.0869	18.4107	19.5217	19.1193	21.4227
700	313.36	1.27	7.27968	2.8	0.021	1.04325	2.05793	3.37299	3.94178	4.93816	4.90473	4.31161	4.24726	4.24161	3.32413	3.15539	2.83913	2.98267	1.7027	1.95167	1.37436	2.10654	1.21416	1.10053	1.26156
811	326.205	1.27	2.73278	4.05	0.003	11.4509	11.6332	9.6579	20.5609	9.20253	14.1673	13.6594	19.584	17.7966	10.7386	7.72077	9.20098	9.45527	8.93165	8.8477	8.2263	8.97623	10.1837	11.9791	7.89281
446	664.114	1.26	1.62802	-7.84	0	94.773	113.402	111.839	113.954	115.118	115.147	94.0874	122.327	133.697	123.154	134.948	143.047	138.583	127.764	132.256	121.894	121.401	149.372	154.88	156.678
451	310.237	1.26	11.624	4.09	0.003	37.9149	29.3398	24.6682	14.8957	18.9054	39.5386	37.2799	19.8462	14.669	32.8693	6.33016	4.22594	3.88272	2.88889	2.40275	16.7744	2.80141	3.22234	32.1762	9.25265
458	850.587	1.26	11.1503	-8	0	7.90963	5.50261	5.07989	6.28748	5.77634	10.4533	9.74497	9.41318	9.44911	10.5712	13.1852	12.3044	9.47286	12.2542	9.47084	14.9217	10.5092	13.6959	15.5001	18.485
471	297.845	1.26	14.6088	-3.78	0.004	26.9002	26.449	27.3102	29.3758	26.9749	24.8449	27.6726	31.9085	29.7966	27.0747	29.1239	30.9587	29.7585	30.3049	33.948	32.0645	33.937	30.3005	30.942	32.3669
505	371.019	1.26	1.80557	4.02	0.003	16.9832	19.3954	17.6631	17.7147	17.2901	14.9576	16.0433	17.637	18.284	14.4655	10.5847	14.9428	11.6817	13.8484	11.8292	13.081	16.8368	16.2048	13.0462	14.8615
525	449.807	1.26	10.262	-3.68	0.005	2.44499	4.11233	5.22599	10.9218	8.05684	10.4834	6.84086	7.97468	18.2853	11.3074	25.387	23.1862	34.7106	25.2496	26.6579	5.98164	17.0224	33.3006	9.70765	27.9378
536	343.129	1.26	4.90707	4.67	0.001	23.7242	19.8255	15.8263	15.383	14.8038	11.9358	10.8469	11.4261	13.1906	8.60738	7.65471	7.3835	7.08979	14.7394	5.84771	7.63056	5.48415	5.2216	9.28627	5.9621
561	451.367	1.26	10.6292	-7.02	0	5.68865	5.71374	7.61084	9.92061	8.32394	8.77454	9.89854	9.41197	10.1192	10.2392	10.4458	9.39047	10.1505	10.3507	11.3888	11.6811	11.4667	12.0566	11.9363	13.0284
584	94.9984	1.26	1.38566	-4.91	0.001	0.448547	0.730542	1.00479	1.4349	1.75342	1.16984	1.22022	0.931238	1.9509	0.873628	1.62605	1.86067	1.58364	1.8028	2.00894	1.78663	1.78656	2.18863	1.88049	1.62798
611	331.335	1.26	8.56245	2.84	0.02	5.16354	5.89424	6.83091	7.93262	7.83863	8.80285	8.28838	8.90815	7.61858	7.59996	8.57697	6.27424	5.73388	5.29626	4.41779	5.15353	4.70942	5.16981	3.84751	4.31126
655	185.067	1.26	1.60977	-5.83	0	47.9658	58.8853	59.4312	73.5616	62.4442	64.8589	59.8671	79.8451	82.0532	69.1079	72.1535	82.3519	78.553	82.4433	80.6525	77.2496	78.7439	83.9701	84.9901	78.4762
708	324.035	1.26	1.83171	4.3	0.002	35.3447	32.6727	31.2682	37.1271	29.5481	34.5227	31.8388	35.2295	37.1263	34.7969	15.6401	19.0594	19.065	28.6946	27.1154	27.0958	28.5333	31.4828	32.7529	31.9696
472	628.057	1.25	1.66952	-4.63	0.001	11.0834	10.3633	11.1783	11.2013	11.4347	8.83222	10.3774	9.25361	13.0401	11.5834	12.2653	13.3759	12.7149	13.3224	13.6466	11.2232	12.7757	13.6801	11.9237	14.8569
487	212.104	1.25	1.98638	-5.7	0	20.2582	29.6086	24.9986	31.1815	24.1336	29.5567	22.2156	25.9555	30.5624	24.4003	25.771	38.8414	35.6352	36.8901	41.3771	32.6676	28.6628	42.1534	34.6478	33.2408
513	312.363	1.25	9.78827	-5.46	0	2.15748	2.07875	2.44157	2.68707	3.03561	2.80971	2.36762	3.15355	3.32498	3.15178	2.91207	3.53195	3.5804	3.21935	3.42088	3.97578	4.19073	3.85517	3.72902	5.31156
522	197.911	1.25	14.1495	-4.72	0.001	43.2132	40.4623	42.1202	42.9298	42.0298	39.1914	42.4108	44.4755	43.6235	41.5346	44.1709	43.4769	45.4948	43.5974	45.0694	45.5828	48.8032	48.2868	48.8796	51.9491
582	559.379	1.25	9.75286	4.18	0.002	108.17	117.345	99.6838	93.602	71.5256	130.203	128.687	129.468	96.9422	101.256	85.921	86.0685	79.1702	84.5323	69.8585	75.6837	73.06	75.4412	77.5312	95.5366
599	117.075	1.25	1.59505	5.03	0.001	34.9047	22.9909	18.8761	16.0372	17.7947	20.2368	18.8428	18.4941	14.9839	22.2733	14.8675	10.0163	10.5759	9.86929	13.1751	15.4883	11.6543	11.7979	12.0919	16.103
665	308.179	1.25	9.58515	3.44	0.007	13.5764	16.6245	14.1958	18.1775	13.2461	17.6753	18.606	22.7048	18.6838	17.513	13.9154	13.9683	12.5155	11.0355	10.1255	10.8481	7.7888	11.6443	13.6282	18.7966
713	158.004	1.25	14.2927	4.34	0.002	174.328	160.842	151.026	150.132	141.176	134.26	136.416	134.975	134.496	130.485	131.648	125.899	130.508	125.698	123.039	127.884	125.528	121.883	127.24	129.129
902	317.141	1.25	1.77504	3.24	0.01	66.7895	78.6359	85.6358	90.3681	73.9151	73.3084	82.623	109.079	103.112	80.2756	66.5533	72.3251	63.4577	66.7802	64.5366	66.3259	72.0853	65.2774	77.0368	83.6726
477	868.346	1.24	4.68677	-3.79	0.004	6.5952	6.67068	7.70734	9.70349	8.60878	10.8263	6.70087	7.3862	13.7173	10.7406	11.9052	14.6664	13.4057	15.4658	16.3618	9.25815	11.0341	15.2467	11.2227	14.6063
479	497.282	1.24	8.98024	4.12	0.003	238.323	232.859	207.791	105.811	176.241	198.582	164.134	93.0349	149.125	188.008	50.9029	75.0819	63.6621	36.7537	48.9595	58.0503	204.423	70.8389	111.972	105.517
489	148.062	1.24	1.56916	-4.16	0.002	19.4626	21.8103	28.1653	56.5353	26.8748	34.9648	40.2379	69.0469	60.3884	24.3859	61.7239	72.4362	81.3944	89.6386	105.981	48.8657	68.0054	84.5221	44.5941	66.5069
495	273.121	1.24	1.53257	-3.53	0.006	53.3309	66.2676	68.8442	113.244	74.9797	84.184	71.6308	119.009	137.573	70.6495	139.296	158.474	146.66	155.809	162.603	81.1259	179.717	151.233	88.2747	153.849
506	626.322	1.24	11.4479	-6.08	0	29.3261	31.0513	33.4113	38.0254	28.5399	34.9042	47.17	48.5296	48.8654	41.2143	49.3701	51.2621	51.5132	51.7338	45.6558	52.3389	51.7605	54.5352	73.3789	78.9366
507	378.325	1.24	13.5594	-4.79	0.001	49.5162	52.998	42.2681	64.0305	68.4562	66.9807	63.0804	77.0627	74.3379	61.2501	68.2095	83.6997	80.4195	78.6653	101.781	63.4835	105.742	86.8642	85.5557	101.909
531	160.097	1.24	1.45977	4.2	0.002	4.36986	3.77118	4.30395	3.51813	3.79384	4.99947	2.65533	3.06451	5.40854	4.34866	3.26233	7.37693	7.54895	5.31008	6.47774	5.35	5.26211	7.4923	7.35119	6.13507
545	516.305	1.24	9.54943	4.53	0.001	29.2656	28.4879	31.713	13.0668	24.8022	29.4983	22.9545	16.9026	21.5002	31.1539	13.5885	16.2508	13.378	12.0448	12.1453	13.9813	20.3554	14.3326	19.0851	19.8309
566	204.124	1.24	1.74062	-4.23	0.002	474.214	682.732	688.023	882.901	654.583	771.81	731.678	1024.22	1059.82	713.459	1021.61	1087.9	946.439	996.303	1042.73	802.61	1162.93	1116.67	1035.3	1105
574	177.161	1.24	9.95624	-4.71	0.001	4.91528	4.13354	3.70167	4.90979	5.37101	4.18569	5.40949	6.12131	6.15416	4.93122	6.06402	6.00201	5.78182	5.94188	6.87681	6.40458	5.4736	6.23192	6.4769	6.51296
578	583.206	1.24	11.9965	-6.51	0	0.214177	1.11238	1.37385	1.6453	3.09604	3.60449	4.18994	4.57752	4.71959	3.84046	5.093	3.70452	4.43465	4.74187	4.04624	6.07651	5.30864	6.66213	5.98426	6.38451
591	473.343	1.24	10.5705	-6.1	0	30.5823	32.9439	36.8227	43.5351	43.4994	43.177	47.8771	48.9914	50.6895	49.3408	50.0203	49.1499	51.3154	50.2173	54.1074	51.3221	49.2177	55.1621	59.3219	64.4452
593	984.608	1.24	9.78577	4.41	0.002	217.964	202.636	168.055	149.796	99.3675	208.256	197.466	197.941	132.285	149.13	138.966	116.316	115.119	127.768	103.238	118.835	87.5471	111.994	111.836	136.209
600	472.362	1.24	9.57617	4.04	0.002	283.276	252.761	208.091	78.3937	184.052	207.121	169.727	101.729	81.0049	222.699	73.3257	60.2596	59.0992	40.4327	44.9966	110.331	75.9478	63.0418	136.706	111.444
626	241.155	1.24	1.88194	-5.65	0	15.5072	21.8802	22.894	24.884	23.8188	23.3069	20.4096	27.3621	32.6402	25.5334	26.6821	30.8511	28.3757	30.3942	31.0862	26.6955	29.6849	32.5035	31.3921	33.0908
635	149.063	1.24	7.74831	-4.2	0.002	7.90231	8.34594	8.77616	8.80118	8.3801	8.97336	8.85975	8.6771	10.0858	9.06931	9.49891	9.68236	9.3761	9.65042	9.18691	9.62145	9.92545	9.72999	9.47234	9.64413
647	392.373	1.24	11.9026	-7.31	0	1.61601	3.47566	5.82389	8.45203	10.4845	12.5884	14.096	15.8405	15.7481	14.9323	13.7791	14.2182	15.5948	14.2539	17.7641	22.6269	17.4344	22.5781	18.8515	19.6728
502	849.489	1.23	11.1757	-5.23	0.001	1.97091	1.93763	2.47612	2.77005	3.7233	6.23481	6.09335	6.0948	5.49801	5.80012	7.88032	7.95319	5.60484	6.64314	5.21941	8.63467	6.28696	7.38057	10.6663	9.31445
504	455.094	1.23	1.45666	-4.18	0.002	42.3909	44.6384	46.8075	47.7061	49.467	43.5844	36.5107	44.2003	66.4094	46.6379	53.8239	63.6125	57.3248	59.5096	74.027	53.3218	58.3183	61.9035	55.4372	60.6733
508	688.264	1.23	8.15164	-3.14	0.012	6.16093	6.50945	8.08018	6.81218	7.73235	8.18081	9.06113	8.63337	10.2003	9.94469	10.9682	11.512	12.2475	11.9828	11.5297	10.796	11.2018	10.8491	8.86771	7.49725
517	210.934	1.23	14.7116	-7.54	0	26.3827	23.8336	30.1387	28.8647	26.7012	26.9967	31.8032	34.4685	33.4872	32.5147	32.724	30.1426	34.0245	33.9897	35.0364	39.6177	40.0668	37.4789	42.001	44.0824
521	637.73	1.23	14.0632	-4.38	0.002	11.3328	12.6962	11.7039	9.4553	9.4757	9.94106	11.1607	11.9281	11.9619	12.7222	13.0528	15.5904	13.6232	12.5307	15.2611	12.8787	11.4712	13.4172	13.7921	12.9348
523	464.741	1.23	14.6553	-6.7	0	13.6359	13.8574	13.8847	14.7248	15.6042	13.3409	15.9305	17.4331	19.9041	17.7748	18.7222	15.8514	17.3262	18.0543	18.7431	20.3892	23.3314	21.1838	21.926	20.7949
551	471.162	1.23	7.39535	-3.16	0.012	67.5657	68.3156	72.8134	69.9455	72.6556	76.9946	71.0826	74.9508	82.8407	82.9786	89.8738	97.4819	99.0025	93.8835	95.7197	86.6924	89.3456	86.4172	78.8869	67.1594
585	325.993	1.23	1.91221	-4.96	0.001	81.5457	103.765	113.935	111.872	119.659	131.259	96.9477	107.133	125.173	131.88	121.358	175.715	199.924	163.951	171.445	115.311	108.6	195.713	182.644	196.443
587	494.338	1.23	9.53574	4.25	0.002	444.381	432.984	397.424	151.56	357.251	376.781	319.324	179.175	185.525	430.322	139.441	144.964	126.089	95.5899	103.184	191.822	189.942	130.88	253.39	250.456
610	530.264	1.23	9.81404	-4.78	0.001	3.74404	3.7919	6.01073	4.75277	6.0896	4.75086	6.03778	6.23188	5.51002	6.59901	6.26506	8.3043	7.29339	6.01657	7.68608	10.231	9.704	8.73481	14.6117	11.8167
614	473.365	1.23	9.57904	4.02	0.003	88.4786	76.4731	63.0249	24.5232	55.3271	61.1275	54.0128	29.2241	25.8903	67.1734	22.9062	18.6707	19.3332	10.762	13.1029	33.5385	23.5349	20.1506	42.1315	35.1746
617	582.205	1.23	11.9908	-7.62	0	1.08643	2.25209	2.87543	4.54944	5.3595	7.17651	7.5794	7.66177	9.07206	8.75965	9.06342	7.47255	8.03754	8.15879	8.20985	11.3359	9.79626	11.7215	11.595	11.9608
619	950.574	1.23	9.78613	4.22	0.002	195.986	194.493	163.659	136.311	91.3939	184.045	180.96	180.343	123.062	138.712	125.536	110.914	112.707	119.311	96.7481	109.848	83.0117	105.539	110.33	127.085
625	724.446	1.23	11.3413	-3.92	0.003	17.6435	13.3636	10.2944	7.29956	10.4335	10.6145	11.8488	14.9233	15.4956	16.1095	20.5772	20.1238	19.1235	17.8704	15.5732	16.2003	17.3628	17.3972	15.642	14.52
651	560.386	1.23	9.73064	4	0.003	41.2594	37.7478	34.806	29.3722	22.9405	44.7212	46.3024	46.1447	30.5057	35.8177	26.5234	25.7051	24.4686	27.1852	25.0249	23.6191	25.2112	26.7965	26.1555	32.3735
677	947.627	1.23	10.0742	4.37	0.002	71.0963	103.367	59.3546	48.7906	44.4348	67.4933	55.4392	52.8075	47.4093	47.7067	38.6743	41.9984	38.6513	37.7741	32.4127	32.4331	26.3039	34.73	41.5121	40.1543
682	456.327	1.23	10.4715	-5.5	0	4.66418	5.73911	7.30897	8.27332	9.85888	14.1072	15.7787	16.8187	20.0748	18.4369	19.0174	18.6676	17.2802	17.8543	16.9188	18.7326	20.3676	20.0402	21.5623	24.2262
707	179.991	1.23	14.282	4.22	0.002	72.1112	59.9974	58.3432	58.2523	52.383	48.3036	51.2223	51.6184	47.8714	46.4287	45.8341	44.9468	46.7223	44.8148	45.3525	43.399	45.333	43.3619	39.1542	48.2073
721	181.986	1.23	14.2952	4.41	0.002	46.584	40.7988	37.4067	37.4444	34.0412	31.4871	33.3516	33.7671	30.7585	30.86	31.7081	28.9446	30.0062	28.5924	30.0263	29.2912	29.5516	28.1408	26.5401	30.7275
995	413.087	1.23	4.0463	-3.77	0.004	42.0491	39.2282	30.07	36.8166	28.3767	28.2645	22.3097	26.0464	20.391	26.32	40.8277	37.4949	35.9838	39.0051	38.3736	41.0369	27.6139	40.8877	34.3889	39.361
520	610.09	1.22	1.71859	-4.47	0.002	15.1304	16.6107	14.6703	14.3395	15.4698	14.7637	14.0653	16.5316	20.3373	12.7599	18.1853	20.3852	16.5938	18.4971	18.2595	19.5239	17.7036	22.2866	18.0219	18.8926
524	767.492	1.22	11.1996	-4.45	0.002	25.5357	17.0517	16.1264	14.7013	19.2691	31.1144	32.758	27.469	25.1174	31.3845	43.7223	42.7913	30.0774	38.2485	32.7499	42.2562	25.3327	36.3546	32.4214	54.0309
530	397.796	1.22	14.6333	-4.77	0.001	24.2491	22.7295	24.2207	25.341	23.8684	22.3921	25.3694	26.4299	25.2523	26.7895	26.3161	24.0657	26.9087	26.1763	30.1446	29.5678	27.6515	28.1992	28.9048	30.0247
548	254.867	1.22	14.1019	-4.98	0.001	11.1368	12.2367	10.791	11.3476	11.119	11.7626	12.4715	12.4712	12.7353	14.1247	12.8559	14.4657	12.6792	13.8558	13.3695	13.9934	13.1252	14.4463	12.8906	13.8905
568	188.906	1.22	14.0947	4.01	0.003	23.0554	20.7828	19.8825	18.4901	19.0363	19.9546	20.1881	20.0579	19.9428	20.1601	18.925	18.0259	18.8345	18.9123	18.6811	18.3744	17.8587	18.6488	18.7717	16.5552
656	110.96	1.22	14.5743	-4.75	0.001	6.76759	19.0629	7.24953	7.07216	19.4155	19.5292	19.1351	6.99024	21.4383	20.8755	22.2615	21.5048	22.6429	21.5817	23.3704	24.0407	25.7424	25.0824	26.1447	25.6362
878	270.096	1.22	1.63662	6.71	0	17.7037	18.9869	19.6271	20.709	18.9672	19.6213	18.5233	20.0537	21.9284	20.5516	15.1463	18.343	17.4166	18.1498	18.792	17.8161	16.301	18.2552	20.6014	17.8528
529	333.075	1.21	1.59021	-7.62	0	24.6872	27.842	29.2682	27.9747	27.8015	27.7363	23.3931	28.7709	34.5688	31.7602	28.3419	35.7016	35.2886	32.7109	35.162	29.4798	33.19	36.7672	39.3043	36.1938
533	365.803	1.21	14.5914	-7.58	0	33.7283	30.9313	31.968	34.1372	31.8149	31.2267	34.9835	36.3129	36.1784	34.6375	37.7913	34.8202	34.8887	36.8106	35.1546	38.5827	41.5207	40.2817	41.1447	36.3791
537	601.11	1.21	1.6201	-4.18	0.002	20.3617	21.3848	20.5542	22.0192	22.4563	19.1498	19.7203	24.0086	24.2468	21.1975	24.4709	27.6037	23.7744	26.7743	28.8713	23.0685	23.8798	25.2335	21.3228	26.9089
538	502.076	1.21	1.6634	3.57	0.006	63.3596	80.005	72.2864	66.7264	71.2162	71.4634	68.6267	71.0146	66.5612	66.0287	63.0293	61.0267	60.9882	59.7346	54.8315	63.8823	61.1204	61.0414	72.0185	59.8133
549	201.888	1.21	14.5864	-6.23	0	41.3328	39.1405	39.9615	43.6495	39.4746	39.8223	44.3082	48.8888	46.4096	46.6963	47.5112	43.6589	45.8954	45.8438	49.9058	51.9335	53.2082	50.5704	57.2227	56.1741
550	295.837	1.21	14.6173	-6.28	0	56.9437	53.7793	55.9216	56.6884	55.6782	55.2249	61.5163	70.5971	62.6481	63.9225	64.3972	62.7128	62.9427	63.8541	66.8685	72.0482	75.7706	70.7815	79.1501	77.9672
552	295.112	1.21	1.59298	-4.18	0.002	47.6701	51.3174	49.7928	50.6736	49.3785	61.0906	41.6404	40.4062	62.2917	54.4289	44.6022	68.7618	75.0555	67.5355	69.2625	57.2285	61.848	74.8151	78.6526	65.9533
553	307.859	1.21	14.6592	-6.27	0	32.4341	28.1159	30.1247	31.6985	31.6087	29.4866	35.3927	38.1741	35.4059	34.5347	35.6115	33.3844	35.5203	36.2041	38.9884	41.2292	42.5326	40.5459	43.4612	47.3905
557	312.838	1.21	14.6837	-3.92	0.004	18.7191	17.1741	18.9003	18.4083	17.5153	17.0431	19.5051	18.9656	17.7752	18.2645	19.5374	17.9007	19.6759	19.2686	21.9117	20.6534	20.8528	19.0243	20.5685	20.8413
563	605.317	1.21	10.9331	-6.14	0	155.908	155.733	176.241	227.104	171.316	206.385	238.648	235.223	254.437	229.823	233.052	233.958	253.082	276.318	277.35	274.99	250.678	288.675	327.237	391.674
565	195.913	1.21	14.6729	-5.26	0.001	91.2811	83.5262	86.9248	93.5366	86.6163	83.1307	99.7423	107.24	97.002	97.0872	103.311	95.1145	100.16	101.79	107.023	115.761	119.145	110.027	123.707	134.811
569	310.855	1.21	14.698	-5.83	0	22.2211	22.3488	23.6171	25.3976	23.3254	23.2151	26.9028	27.5174	28.7229	25.4185	27.0003	25.3873	26.9456	26.5079	30.2916	30.848	30.1314	30.6489	32.6341	34.6376
608	268.667	1.21	9.89817	4.05	0.003	20.5439	19.6022	15.4364	5.137	17.415	14.7058	16.1481	7.86536	4.38373	19.3726	5.98399	3.41582	3.24845	1.44543	2.66953	7.46802	4.57303	4.35514	10.0444	11.1601
609	568.978	1.21	1.7506	4.11	0.003	41.0092	37.2242	39.356	28.8233	33.0356	32.5188	32.3276	30.0434	28.1317	33.8765	27.5951	31.3317	27.8589	26.0161	24.7487	22.2634	23.3177	27.243	31.2684	29.9523
666	927.184	1.21	13.947	-7	0	5.52813	4.12175	4.86287	5.29449	5.99867	6.86781	7.78952	9.64466	10.9079	10.2874	9.54985	8.53852	10.7071	9.71384	9.11787	10.2897	10.5588	11.4052	12.6176	11.3852
671	599.366	1.21	9.59106	3.39	0.008	25.6391	30.9873	26.6443	29.8353	22.0888	38.5648	35.2507	40.171	30.8045	31.6334	25.1775	26.4446	20.4239	22.5645	18.1699	19.7346	13.7386	21.1084	23.4268	33.3164
681	250.178	1.21	7.78947	3.84	0.003	193.635	177.774	168.622	163.6	165.374	148.898	155.397	145.284	157.712	147.002	149.137	139.544	131.87	141.77	147.074	142.001	134.414	141.849	143.145	153.748
688	235.156	1.21	1.75822	-3.68	0.005	9.45198	12.1443	12.2673	23.9964	13.7142	13.9278	12.233	22.2062	25.2849	15.2049	22.526	25.2235	23.3303	24.2881	25.762	19.8329	22.8816	22.9946	20.8694	25.9749
690	365.272	1.21	7.8242	-4.27	0.002	14.9858	16.2118	16.74	17.0584	17.349	17.4699	16.5196	16.885	16.6934	16.3547	17.8748	20.8803	18.0386	18.3416	17.7696	23.6452	20.4902	22.4699	26.6077	18.7827
703	62.9829	1.21	14.2852	4.83	0.001	6.88533	6.37755	6.02541	5.76965	5.53301	5.43683	4.63808	4.65406	5.12259	4.49389	4.7624	4.76857	4.1022	4.90885	4.1983	5.07925	4.37603	4.06076	4.33177	4.0386
821	914.626	1.21	10.9221	3.49	0.007	214.817	156.568	126.742	99.8098	66.9682	77.2034	67.6817	59.8767	56.3685	40.5334	35.2668	31.2331	33.8575	41.1194	34.0396	31.7635	28.5075	34.8187	37.8265	43.4746
926	624.28	1.21	1.66961	3.2	0.011	10.1519	14.1047	10.5881	20.6336	13.926	18.916	13.2498	16.0465	19.5811	18.5899	10.3384	11.774	10.7968	15.2193	14.5799	10.6929	8.12811	12.3013	6.94254	12.3414
540	534.224	1.2	8.99044	4	0.003	71.8662	72.8013	66.6548	39.7115	65.5495	69.5282	60.9522	40.6843	46.6447	68.0596	24.9701	39.1269	31.8318	24.8912	26.3075	32.8039	65.3038	33.4488	48.0461	47.118
559	698.323	1.2	8.97846	3.6	0.006	10.5675	15.5109	17.7257	12.6846	12.1078	14.0313	9.87998	9.38322	13.7032	13.6492	6.5407	10.519	7.16131	6.7793	7.6032	6.31925	12.9641	8.68456	11.7171	7.7325
579	607.317	1.2	10.9352	-5.8	0	27.1965	28.5258	32.0462	40.4975	31.6215	37.3782	45.1631	42.8701	46.7516	42.068	44.0935	41.2169	45.7867	50.3172	50.5591	48.9009	44.774	50.6211	57.4541	67.697
594	588.494	1.2	13.8431	-9.79	0	1.07143	1.23158	1.16086	1.18852	1.6849	30.7825	40.1401	35.1087	67.7196	39.7003	45.0855	34.503	47.9275	61.4531	33.9314	89.5106	89.8061	108.638	127.133	129.428
604	755.252	1.2	4.29828	-4.65	0.001	2.36594	4.04748	3.31612	2.95361	3.58386	2.46032	2.04928	5.7792	5.91271	3.67183	5.59258	4.85203	5.08783	4.21366	5.91087	6.74381	5.04549	5.78795	6.62458	5.51973
629	746.51	1.2	9.77935	4.03	0.003	290.424	289.131	244.269	216.373	153.61	318.782	305.017	305.822	220.791	240.697	212.584	201.603	188.358	205	159.89	187.441	135.8	175.722	182.502	207.873
639	373.258	1.2	9.74938	3.97	0.003	136.677	139.325	119.318	111.963	80.5667	157.396	149.698	151.486	109.522	126.039	107.338	104.478	94.25	103.135	84.4664	94.9904	72.2841	92.0309	92.1823	110.141
664	487.36	1.2	11.1318	-4.92	0.001	27.4983	30.1242	33.6473	38.0619	39.2275	38.4477	42.5753	40.8106	42.436	44.8373	45.8668	42.5719	43.244	41.6577	44.8108	46.3212	42.3326	46.7226	49.3008	53.3192
689	992.572	1.2	9.78521	4.05	0.003	61.4209	53.8904	40.8278	35.4603	20.5897	54.5507	47.1283	53.298	35.4005	38.2283	28.7146	30.595	25.4644	31.9745	24.5344	27.8979	22.3242	27.4968	29.2922	33.3049
692	569.994	1.2	1.75049	3.81	0.004	32.1345	28.54	29.9266	22.858	24.7314	23.9645	24.8455	22.6759	21.9895	24.15	22.0303	22.3507	21.5951	21.84	18.2089	18.1966	18.7322	20.7564	24.6023	21.6187
695	337.639	1.2	2.72425	-4.42	0.002	1.85123	2.42691	2.35783	1.95573	3.17484	2.14507	1.51959	2.6435	3.57058	2.49233	5.16678	4.09517	4.66446	2.68499	3.09	5.58724	4.5456	3.62396	9.03721	7.90356
712	611.417	1.2	9.52389	3.84	0.004	10.773	9.3744	8.58099	3.12833	8.01455	7.32565	6.17024	3.07355	3.39577	8.92516	3.59176	2.95949	2.751	2.07964	2.35591	3.84278	3.35617	2.34362	5.41626	4.33632
716	448.142	1.2	1.60165	3.91	0.004	24.5538	21.1285	20.5473	24.4561	22.2575	23.2019	21.8641	24.463	25.5177	22.9952	21.6526	18.2565	19.0863	18.4259	21.1368	19.9939	18.4875	21.8513	19.0514	24.5425
725	379.361	1.2	11.197	-3.61	0.006	0.599476	1.18185	1.92011	2.43898	3.46881	3.56455	4.09548	3.11113	4.67687	4.57886	4.9014	4.63599	4.25236	4.66168	4.0745	5.69204	4.77351	5.31713	4.95437	3.85948
746	457.16	1.2	1.56506	3.67	0.005	181.384	203.003	189.872	199.845	187.632	193.725	179.291	207.996	199.633	201.397	167.054	172.993	178.12	161.95	178.46	85.8968	157.102	179.546	113.842	168.089
571	694.052	1.19	1.62317	-4.68	0.001	7.36652	6.65972	7.96346	6.73723	6.78049	6.28033	6.22073	8.72036	7.72716	7.84906	8.1979	8.27493	9.07242	7.4269	11.0334	8.79911	8.21807	9.99154	8.83933	8.60518
573	501.086	1.19	1.67574	3.4	0.008	321.049	373.028	331.171	293.476	339.63	298.745	303.195	294.947	282.929	323.434	285.188	274.593	244.665	263.772	222.279	276.409	259.642	244.453	320.824	292.711
589	291.87	1.19	14.4332	-5.13	0.001	61.5321	66.6958	66.5244	65.3174	65.23	64.4299	64.0953	66.125	68.6756	67.28	68.2833	69.4017	68.0936	67.7104	66.6182	67.8692	67.493	70.3467	68.769	71.7676
592	259.891	1.19	14.569	-7.79	0	35.8822	32.5503	34.5124	36.351	33.9947	33.2059	37.2432	40.3319	41.3295	41.486	41.234	38.2519	38.8189	38.7625	40.4044	43.6	46.0783	44.3041	48.1908	45.8976
596	911.467	1.19	8.63971	-2.94	0.017	2.58817	3.33957	4.31481	3.56623	5.08782	7.39302	6.41015	6.53748	6.32965	7.51289	8.51727	9.73218	8.51698	10.0339	7.45644	7.98281	7.83627	7.34796	6.64796	5.8283
601	582.322	1.19	9.90917	5.01	0.001	26.9134	25.0802	25.8717	19.788	21.3686	26.9067	26.6342	26.2501	21.9496	29.1121	18.8382	18.2946	16.462	16.662	15.4353	18.3975	16.0283	22.3647	22.7596	27.1091
602	658.227	1.19	9.87474	-4.46	0.002	2.2278	5.46515	5.74803	5.83053	6.89671	5.57694	6.83719	7.46858	6.48366	8.41379	9.39577	8.47154	10.7934	9.72044	7.37877	6.19182	15.34	10.3927	8.76222	11.1948
605	253.852	1.19	14.5813	-3.88	0.004	23.9795	24.6833	25.0968	26.7234	24.6449	25.3727	25.7926	27.4343	30.3823	29.6137	30.4959	29.3924	27.8024	29.586	29.7545	32.2761	34.6025	32.4017	33.8943	25.6755
606	606.316	1.19	10.9357	-5.63	0	98.4087	98.9922	112.648	143.876	113.004	132.041	157.521	151.419	165.703	146.126	151.267	150.976	160.314	176.996	173.728	172.011	157.053	178.481	204.251	243.688
615	233.158	1.19	2.80747	-5.76	0	58.6674	76.5891	70.2811	62.6328	60.4223	68.4715	54.8057	74.9857	73.869	75.6121	93.7068	91.2313	80.1519	68.2444	75.2318	75.5908	75.2815	90.8979	101.218	105.241
624	335.946	1.19	1.98254	-4.07	0.003	28.099	27.3289	32.757	29.5602	29.6235	34.693	25.2405	29.4169	38.4387	37.8643	35.6665	42.8125	46.5894	41.0068	53.8734	34.5769	30.219	52.4355	39.1394	45.131
649	287.153	1.19	1.62792	-5.1	0.001	31.4734	37.0607	35.8791	44.2878	37.3304	39.9795	33.1901	47.7554	45.845	37.1336	46.6141	50.63	48.4335	47.1536	52.8871	69.8083	50.0586	56.1835	82.5956	47.3515
653	437.984	1.19	1.93323	-3.39	0.008	23.1026	23.0625	29.3975	19.5136	22.3162	25.0595	18.191	26.2745	27.3268	27.4772	37.5158	30.0963	28.3896	28.4419	49.5559	36.9125	37.7401	36.3129	24.1472	31.0509
669	987.589	1.19	9.75477	4.14	0.003	68.962	61.7454	47.9192	45.9685	30.5125	68.0298	62.0331	53.0596	42.3704	49.912	41.4091	42.1544	34.8212	41.1208	33.0694	35.6949	27.8245	33.6819	31.1216	46.1361
674	251.181	1.19	7.78931	3.86	0.004	29.8337	30.1555	27.4404	26.1239	27.0359	24.195	25.0807	23.946	24.7821	24.6926	24.5614	23.082	21.3274	23.3675	24.141	23.0031	21.384	22.8344	23.6053	25.4622
693	439.088	1.19	1.62624	-3.01	0.015	123.252	130.376	121.995	110.176	123.849	110.619	109	100.8	130.142	103.693	129.266	129.653	127.822	135.642	150.386	135.335	146.99	128.86	112.058	136.519
734	604.317	1.19	10.9239	-4.25	0.002	24.8536	22.717	24.707	29.3519	22.4957	25.642	31.3777	30.542	32.513	29.2167	31.477	32.849	41.2975	49.4723	53.3841	58.3154	57.8013	73.9949	89.8696	118.021
736	557.442	1.19	10.4935	-6.99	0	17.9683	19.4961	22.4068	24.9931	24.9248	25.9503	28.8013	29.4368	30.2172	27.9208	27.3254	26.9497	29.0951	29.4717	31.3921	30.0484	31.0622	32.0255	33.0954	35.2203
751	518.374	1.19	10.5318	-5.45	0	6.01923	7.34194	8.58374	9.739	8.88292	10.6983	12.1541	12.8477	13.476	13.3334	12.3662	12.6245	12.624	12.6806	13.0845	12.9269	14.7019	13.681	13.9326	16.243
756	282.076	1.19	1.59574	2.63	0.027	192.334	201.384	190.962	231.471	192.127	193.111	224.524	254.407	235.74	200.624	208.355	156.679	152.92	167.863	181.612	203.125	170.9	154.329	146.44	218.298
764	408.229	1.19	2.7882	3.88	0.004	123.351	61.7848	71.4758	20.1166	40.7905	59.2989	40.2409	25.2019	23.5282	76.1834	17.928	16.0584	18.2357	11.2719	14.2398	16.0331	12.8576	17.2233	21.2979	23.8334
776	175.12	1.19	1.41625	3.94	0.003	1199.85	712.632	651.44	254.871	499.549	558.275	469.087	348.77	268.16	723.464	281.044	224.555	203.355	219.794	213.018	263.058	214.094	221.328	244.063	332.814
793	176.114	1.19	1.42942	3.92	0.004	104.056	62.0643	58.5949	25.4836	46.5578	50.7724	42.1636	31.9687	25.6372	65.3185	27.1756	23.052	22.113	21.6257	22.1106	24.4074	23.0985	23.4851	23.0058	31.1567
817	928.188	1.19	13.9398	-5.01	0.001	1.90759	2.71237	4.1098	3.60818	5.86285	5.52691	7.24736	8.55561	8.67002	8.50997	7.42684	7.92982	8.24451	7.65073	8.33565	8.37936	9.30405	9.03274	10.0026	9.1174
865	895.612	1.19	10.9406	3.48	0.007	132.888	95.8206	75.1337	56.3606	40.5613	33.8042	29.1999	24.6547	21.0437	12.8597	11.8388	10.358	11.1578	11.6028	9.22708	9.99599	8.34658	10.8274	10.1092	11.753
871	299.11	1.19	5.98555	3.75	0.005	83.1447	63.9009	45.6301	35.9795	30.7117	26.149	23.2221	21.1155	17.6889	18.1377	16.284	14.8681	16.0832	12.7111	13.5488	12.6666	11.6453	11.4039	11.1431	9.56854
964	633.42	1.19	10.2646	-2.58	0.03	14.2887	8.01644	8.00005	5.34491	6.85601	7.00677	6.63559	6.66758	8.11846	9.58842	9.03684	11.6606	11.8941	11.6098	9.34812	11.3974	10.6175	10.5385	10.0436	10.0746
603	190.935	1.18	14.6331	-3.59	0.006	164.764	144.483	149.013	147.948	140.229	139.745	151.922	165.261	150.385	152.077	155.663	150.527	162.548	158.094	170.113	172.764	172.387	166.329	178.129	184.92
612	416.373	1.18	14.6403	4.27	0.002	54.4433	56.327	56.0695	59.1867	53.188	53.2918	50.8211	50.5398	50.1422	49.6963	49.5046	48.4577	51.5776	47.8877	50.0831	47.4791	47.5047	48.0229	52.1149	44.0335
623	321.241	1.18	9.63121	4.61	0.001	44.8613	37.4626	35.6696	30.4082	33.3146	50.279	42.4266	34.636	33.7658	64.309	35.3635	25.3839	21.3981	18.3196	16.8077	37.0941	21.3122	18.5729	35.3541	24.2362
628	73.9461	1.18	14.6128	-7.04	0	15.5584	15.5319	16.2539	17.2177	16.2304	16.1482	18.8691	20.8153	19.9038	19.5377	19.2319	18.6544	19.8672	18.7881	20.5567	21.7098	21.2558	21.9673	23.8161	25.7195
631	330.071	1.18	1.63449	-3.4	0.008	47.9092	70.1185	70.608	96.9063	74.5068	78.5673	73.2733	101.829	115.029	70.3502	98.0707	123.899	111.88	117.395	121.293	82.6225	122.301	122.532	80.958	118.421
634	142.962	1.18	14.547	-6.16	0	60.1944	60.2807	60.136	65.4248	60.4611	59.0923	62.2066	65.8859	65.261	68.718	64.816	62.6095	68.1904	65.1849	67.641	68.4875	71.9342	73.3043	74.1782	74.5661
636	102.004	1.18	14.2374	4.54	0.001	68.4307	71.1652	60.4035	68.5029	64.6659	59.8165	54.6615	52.0484	59.5625	60.0379	54.5087	58.3661	54.9897	57.0384	47.0523	52.0336	59.0831	49.0149	47.1349	48.2389
654	385.293	1.18	10.6761	-5.54	0	13.3749	14.7946	16.89	23.3136	21.4409	20.7668	23.5162	25.8308	25.8485	22.5968	24.9868	23.4012	25.1869	23.6599	28.5073	33.0346	26.5754	29.0135	39.5841	34.9495
687	601.446	1.18	10.3859	3.02	0.015	25.7707	31.0281	31.5712	26.5047	30.6628	34.4655	35.5901	38.6635	28.0169	37.1542	26.2731	31.3996	27.5947	24.7794	32.3387	12.943	19.8416	14.1639	15.4235	18.3077
727	428.42	1.18	6.71513	4.22	0.002	5.6867	5.85854	5.15097	6.15367	6.25341	7.58329	5.08425	4.56277	9.18095	6.95336	2.87978	4.32789	5.153	2.2796	3.05869	3.47728	4.53188	4.54694	6.62693	5.32105
742	461.792	1.18	14.0799	-3.57	0.006	16.8534	9.72481	9.9519	9.72072	10.4946	10.1218	11.7816	11.101	12.8226	13.4284	13.7344	14.8787	13.0884	13.8674	14.6509	15.606	13.1204	14.1894	14.8325	15.804
777	351.673	1.18	2.82826	4.29	0.002	5.45055	6.08557	6.11021	6.60745	5.4061	6.23425	5.82944	6.46753	6.51407	11.0249	6.25863	4.67128	3.58274	4.15155	4.5899	4.12391	4.04981	4.62623	4.02159	6.16667
791	188.072	1.18	3.5435	-4.6	0.001	119.092	110.732	107.43	90.423	96.0765	97.7714	87.0142	95.5511	98.3162	117.933	111.472	127.474	115.534	114.877	110.281	104.989	107.218	116.471	124.071	132.268
831	283.012	1.18	1.4902	4.07	0.003	151.603	131.683	121.316	102.724	113.989	103.514	104.882	108.325	98.3495	103.958	102.649	95.5908	98.1126	93.1498	91.939	92.4561	99.3487	91.9469	89.0858	100.19
907	549.239	1.18	8.07687	3.63	0.005	32.9007	21.8179	17.9286	13.9679	12.4832	10.5558	8.92002	8.0136	6.87883	6.95323	6.7256	6.08418	5.13853	5.62513	5.0555	5.02553	5.00315	4.62671	4.67971	5.00822
595	345.821	1.17	14.6453	-3.08	0.013	24.0871	24.3406	24.5218	24.3176	23.5751	18.948	26.646	27.6501	25.0659	23.833	27.0286	25.9417	26.002	27.8445	29.0064	30.6553	26.9776	26.4868	28.788	33.1313
598	173.922	1.17	14.5901	-3.49	0.007	8.67126	7.94939	9.41893	8.6522	10.095	8.58529	9.29093	10.2293	8.71169	11.9744	11.4953	11.9614	9.68861	11.961	10.3518	12.3507	9.71957	12.7346	11.0706	11.1328
618	354.194	1.17	12.4892	3.98	0.003	15.7553	12.6334	12.5965	8.38439	10.211	15.19	13.8899	10.1954	8.93004	15.6122	6.73329	3.57994	4.23183	3.1523	3.56964	10.1436	4.52994	4.84188	15.3243	9.31361
632	85.942	1.17	14.1501	-3.48	0.007	54.0884	53.8741	54.2871	55.7527	59.2819	57.7036	55.7633	56.1133	56.8732	56.9077	58.2067	58.5455	60.2462	59.5598	58.6767	59.0955	58.175	58.9664	55.7183	58.4018
638	614.209	1.17	8.96811	4.16	0.002	12.431	15.6797	12.3676	11.2257	10.9365	11.0024	11.2609	9.4661	11.897	12.4412	6.09335	8.80619	7.94278	6.08686	7.34917	6.9738	11.8346	7.01396	12.2415	10.7848
641	122.965	1.17	14.4255	-4.92	0.001	1030.01	1008.03	1037.99	1054.81	983.369	989.028	1038.73	1077.68	1122.25	1134.92	1117.34	1041.82	1104.3	1072.99	1113.4	1165.8	1161.32	1178.38	1188.22	1149.28
648	535.277	1.17	10.1491	-5.03	0.001	5.11005	7.0597	6.60484	8.0088	8.14322	10.3374	10.9757	11.1636	11.7961	12.4111	13.1604	12.7371	12.9113	10.744	9.52459	14.0545	13.809	11.6197	13.7763	17.6144
683	620.291	1.17	1.57221	3.52	0.007	50.7373	34.4627	60.2267	37.5286	56.9793	38.7704	25.9837	19.7265	52.9844	53.4843	22.1256	27.4939	30.5835	21.7252	34.3912	12.7917	30.8457	30.9975	13.9598	22.7034
685	198.941	1.17	14.0508	3.22	0.01	46.7275	44.903	44.0084	43.0412	42.6625	42.1231	42.6149	42.7377	42.3061	40.2545	40.0238	39.5155	41.1396	40.0919	42.4265	41.4807	41.4308	41.5917	39.821	40.6603
705	199.415	1.17	14.5701	-5.46	0	5.09126	5.93056	6.52774	7.02466	6.69171	6.43327	6.65269	6.75082	8.22157	8.418	7.33049	8.22055	8.76367	7.98608	7.8877	7.10233	7.4092	8.73467	9.18808	8.55485
709	236.939	1.17	14.6967	-5.49	0	20.9684	35.8333	21.8679	38.6458	35.3143	33.3979	42.5363	47.731	41.8625	43.6857	41.8888	41.779	44.2021	43.3142	45.0618	49.7225	50.4171	49.9419	57.6412	59.8071
722	353.226	1.17	1.76508	-3.33	0.009	120.52	196.243	217.683	305.704	237.752	241.965	199.284	337.995	390.773	255.08	357.497	394.343	338.96	364.247	394.528	268.312	314.503	360.844	308.737	391.549
765	512.414	1.17	10.5323	-5.77	0	67.7284	72.3286	80.2734	98.2477	89.8698	83.6379	92.2792	101.386	102.237	98.1404	95.6259	94.3877	99.7572	99.7806	105.972	101.131	100.963	110.358	109.743	122.312
779	184.065	1.17	1.6411	-4.93	0.001	627.344	702.873	694.425	826.935	714.799	750.431	731.671	928.362	849.101	742.398	802.169	863.533	865.446	874.21	866.889	817.285	863.263	910.046	894.062	836.938
795	452.119	1.17	1.63024	5.88	0	27.4981	30.9217	28.5883	31.2143	30.2731	28.9068	26.6736	29.3076	32.6256	29.1991	24.1235	26.5604	24.9943	26.6762	27.1739	25.0454	23.0989	29.6807	29.8607	28.5393
808	407.228	1.17	2.79352	3.75	0.005	501.981	251.078	295.989	68.2317	164.189	241.627	157.841	92.5804	88.2606	304.794	69.2065	62.9277	69.9142	45.6808	60.0569	59.1959	46.1937	67.7315	77.7069	97.2554
824	951.585	1.17	9.78915	3.66	0.005	86.9888	86.4279	71.6942	48.4179	31.7108	65.7883	60.6957	57.9864	38.1398	47.632	42.5088	38.8024	37.845	43.1497	31.4887	38.5754	31.1044	38.2812	38.6198	44.2002
826	244.194	1.17	7.15404	3.81	0.004	25.6741	24.3835	25.4368	21.6135	20.9809	20.2833	19.7798	18.814	19.978	19.852	19.6116	18.9547	18.876	18.1416	18.82	19.3456	18.3066	17.8438	18.7267	19.6617
913	851.587	1.17	11.1608	3.38	0.008	50.5948	33.9071	27.4995	20.0023	15.4911	15.4282	13.9565	11.4832	10.2472	8.79863	9.39596	6.31154	5.0305	6.3367	4.50546	8.51887	4.95184	6.51841	7.72364	9.59532
1103	532.294	1.17	6.12623	2.47	0.035	9.77685	12.1336	11.4131	11.6562	12.3045	11.136	12.8505	13.1681	12.8782	11.9028	10.8407	10.507	10.6197	11.5188	11.1918	11.7783	11.6116	10.2595	10.9725	10.642
620	769.509	1.16	11.4203	-4.66	0.001	15.9061	13.8758	12.8825	13.7294	11.1802	15.9344	18.6537	18.2923	19.1012	18.0016	21.0858	22.5148	17.6354	19.7232	17.9891	20.9988	16.7569	19.3396	23.0367	27.0631
640	175.022	1.16	1.95501	-3.4	0.008	10.5781	8.83387	10.2515	9.08252	8.75408	9.09603	7.99519	10.5889	11.0642	10.0705	12.8524	10.1713	10.8187	10.2313	12.9057	11.1747	12.132	11.192	10.3476	11.1293
645	270.296	1.16	7.39654	-2.68	0.025	0.771262	1.1002	1.32557	1.25577	1.64153	2.35743	2.86223	2.55938	3.09575	3.20561	4.24258	4.21825	3.86495	3.92934	3.28952	2.86762	3.2401	2.90712	2.4372	2.44324
646	256.894	1.16	14.615	-4.27	0.002	36.318	35.3367	33.4988	38.8865	37.4125	28.2163	34.8303	38.6347	33.6364	37.6434	37.9737	32.1424	44.1595	41.1339	44.3464	38.8263	44.2381	44.5224	43.4802	46.661
658	512.127	1.16	1.60574	-3.22	0.01	30.4541	31.6401	35.2943	38.1468	33.0637	34.4657	29.3033	41.8801	47.542	35.0854	41.7121	44.8534	44.6921	45.2893	50.5829	35.2812	46.5995	49.7067	36.4779	49.3257
659	493.272	1.16	1.63869	5.32	0	362.546	349.604	356.409	275.549	362.881	302.689	338.048	305.507	289.21	349.537	311.543	279.467	256.611	277.711	285.696	154.42	272.019	273.674	160.453	280.746
662	244.11	1.16	1.74446	-6.22	0	10.5484	11.4059	11.4491	12.3375	12.4733	12.5978	10.901	11.9211	14.7808	12.7504	12.7118	14.5116	13.237	14.2639	15.5541	14.1386	13.0235	15.5127	16.6984	12.4878
663	343.139	1.16	1.65982	-4.48	0.002	23.4904	26.0879	27.6792	26.7118	25.0301	25.227	23.6358	27.5033	28.2129	26.0397	27.1596	31.436	30.6242	31.6733	35.2096	25.9269	27.7345	30.4235	30.2297	27.3113
678	714.385	1.16	1.65829	3.55	0.006	7.78582	6.07874	8.085	4.11885	8.04794	5.37497	2.87797	2.81039	3.29395	7.0206	2.76704	1.83607	3.30113	2.96672	2.95829	1.22915	3.54568	4.83095	0.813814	2.25211
691	747.513	1.16	9.78521	3.49	0.007	81.3068	78.3443	67.8212	58.5029	44.9788	90.3257	89.3597	80.2288	60.3405	69.6854	57.694	56.0412	52.4352	57.4413	48.9019	54.9352	36.9482	50.3063	54.4898	61.2928
697	541.372	1.16	9.7779	3.61	0.006	207.504	213.093	177.978	159.426	123.331	242.4	230.271	233.339	165.095	192.435	162.825	163.857	143.258	161.054	126.302	143.063	107.171	133.742	141.924	163.82
704	949.57	1.16	9.78326	3.64	0.005	296.299	304.004	266.303	235.821	165.085	349.468	330.684	337.907	229.865	255.788	228.843	206.84	204.947	220.388	176.382	209.477	146.93	194.094	208.768	228.764
706	745.507	1.16	9.78185	3.74	0.005	628.712	611.405	520.525	473.469	331.668	693.007	673.155	674.265	473.988	530.16	463.864	437.482	407.831	445.392	357.63	413.75	305.303	399.947	411.314	473.011
723	237.153	1.16	1.71362	-4.5	0.001	301.137	353.035	372.267	380.193	381.417	363.583	324.182	399.149	443.478	413.817	417.101	441.226	423.281	409.266	465.968	382.577	397.193	457.826	426.694	458.212
768	341.377	1.16	7.39737	-2.74	0.023	3.84059	4.88685	7.36658	8.34358	10.4109	12.4931	13.7244	15.4966	17.9088	17.6728	19.5352	19.4309	18.6605	18.7523	16.807	16.2376	17.5859	15.8113	14.449	14.598
815	456.326	1.16	8.99648	3.63	0.005	181.189	160.699	117.051	15.8969	114.258	119.415	86.5617	28.2411	17.3889	115.605	41.1246	20.1463	23.5144	11.1289	11.8947	30.003	19.8453	20.6536	43.2268	73.6729
822	470.345	1.16	9.56121	3.41	0.008	22.9684	22.1938	12.7982	3.50093	16.0789	15.521	11.1989	5.08601	4.27067	13.8262	5.14534	3.37632	4.34688	2.92101	3.19592	6.60897	4.27157	3.6143	7.68016	8.1318
825	284.891	1.16	14.3008	3.4	0.008	51.3323	45.1799	41.674	42.4344	36.9693	35.4312	39.3015	39.562	37.6496	35.4131	35.9554	34.6026	34.342	33.1689	35.2016	34.2907	34.6737	34.4321	35.711	37.1441
841	206.916	1.16	14.3428	3.38	0.008	63.484	59.4618	56.3836	56.2917	50.5014	49.1306	51.2691	50.4877	50.0233	51.2332	49.654	46.3552	49.8741	47.6921	46.4459	49.7135	48.9195	48.1872	49.3406	48.3842
968	621.747	1.16	14.0588	-2.47	0.036	10.7452	10.3707	10.2068	8.16572	7.10612	6.9403	7.9528	8.00556	8.05693	8.17081	9.84802	9.03166	10.2519	10.9366	10.5411	11.4034	9.26696	8.88892	12.9272	9.39895
981	535.105	1.16	1.7302	2.72	0.024	21.3682	21.033	21.2495	23.5078	21.1648	24.5493	19.8757	24.5045	26.5092	22.4386	19.1501	20.748	21.2493	21.5509	21.067	18.1645	19.0189	22.0246	18.9633	21.5813
326	555.464	1.15	11.1212	-6.56	0	2.9573	4.35838	6.27064	6.10409	8.51653	8.73139	8.83082	8.20564	9.69005	10.744	12.2299	12.2529	12.4393	11.2422	12.0852	11.8845	12.5726	13.2689	13.4237	12.0331
657	332.206	1.15	8.17871	3.63	0.005	30.8907	33.2206	31.9138	30.4074	33.907	33.4485	29.6408	29.6096	30.5032	28.6414	29.2545	31.5412	29.1608	30.1124	25.5812	27.5806	27.3248	26.8543	26.4709	28.8357
660	687.26	1.15	8.15113	-2.67	0.026	21.0215	22.8279	24.9378	25.1073	25.1554	27.4653	28.4089	28.7549	31.5973	33.2387	34.2297	37.5235	36.5359	33.768	34.906	32.8421	32.6088	33.0258	30.7264	23.7098
675	344.135	1.15	8.1529	-2.65	0.027	18.2013	19.3056	19.3035	20.872	21.1553	20.6354	21.3256	22.4644	24.6457	24.4696	25.3686	26.4772	26.2091	26.0275	25.5863	24.3444	24.3016	22.8831	23.2061	20.3119
684	637.438	1.15	9.95091	3.95	0.003	86.8288	105.232	125.85	50.89	132.156	112.72	105.902	63.9301	57.1203	135.401	58.7472	49.4417	50.1846	29.1132	35.3912	62.89	63.6144	44.9897	81.6888	81.5973
686	358.812	1.15	14.4593	-3.77	0.004	34.065	30.2995	29.3691	31.1486	29.3582	29.5046	31.2085	31.2139	33.022	37.7279	33.6743	33.4724	36.1413	35.1032	33.3327	34.7926	37.797	35.288	37.724	35.0199
720	407.336	1.15	10.6975	-4.92	0.001	6.35718	6.96879	8.49595	10.2257	9.72335	10.5316	10.6606	12.2734	12.6332	12.0311	13.3688	13.076	13.5861	12.4149	14.7846	20.4438	13.688	16.2547	29.1031	17.4305
740	995.55	1.15	9.79148	3.8	0.004	12.1622	13.1639	8.61472	6.87539	5.76947	13.7248	12.6957	13.6168	5.68392	7.51472	6.19207	6.32875	4.62663	6.11597	4.12279	6.78217	4.3845	5.87715	6.20551	7.70028
794	528.739	1.15	14.0962	-3.21	0.011	7.85639	6.92668	7.78506	6.44054	7.19223	6.1683	7.27489	4.46263	7.69611	8.74917	15.4078	8.22178	8.51579	15.9161	8.85628	7.90468	9.23283	17.7767	16.6257	9.20352
799	322.338	1.15	7.39815	-2.72	0.024	4.31533	4.58662	4.44313	5.92453	9.9295	11.8459	13.2209	14.7945	17.0759	17.0991	17.9726	18.8171	18.1418	18.4838	15.968	15.3245	15.4015	15.0084	13.8338	14.5333
800	364.286	1.15	10.8613	-6.69	0	18.5737	18.3065	20.7783	27.0724	23.4763	30.8088	33.1129	35.857	37.6784	33.4073	31.1323	30.9356	33.275	33.6441	37.4027	37.7001	35.9306	40.7262	41.8846	45.1657
827	433.268	1.15	10.4729	-4.93	0.001	4.4265	4.87923	5.00871	5.99966	7.82763	8.75695	9.22091	9.55743	9.7258	11.7992	9.90238	9.37363	9.27253	10.5283	11.1016	10.9673	11.3001	9.99525	10.6601	12.4715
661	556.114	1.14	6.68387	5.89	0	8.54503	10.4343	8.16072	8.83634	8.40411	8.40286	8.92811	8.62015	8.62804	7.34889	8.33026	8.54798	7.58658	7.433	7.16733	7.60901	7.25455	7.47478	5.99731	6.11331
667	312.085	1.14	1.54712	-4.56	0.001	20.5505	24.1623	24.1954	24.3494	27.223	26.2524	22.7552	22.7902	32.2535	25.7497	25.1852	32.9999	32.0903	30.3495	32.3466	26.0953	25.7669	32.9292	31.78	31.5012
668	226.057	1.14	1.59279	-3.36	0.008	7.30414	9.14599	8.62275	8.64014	9.29549	8.85321	9.05037	8.44899	9.92191	11.3075	11.2648	11.3425	11.1416	10.8021	11.7617	8.32272	9.97861	11.2171	10.3563	10.5989
672	150.058	1.14	1.89633	-4.37	0.002	4.77613	4.58169	4.74998	6.50343	5.56773	5.47517	3.86396	6.61522	8.06022	5.21482	5.908	8.64521	6.85755	6.89682	7.03586	7.8704	7.58362	6.18848	9.79813	7.65691
673	418.787	1.14	14.1081	-3.06	0.014	24.3909	25.0035	23.0596	24.1275	24.6741	23.9485	24.8205	23.7319	24.4339	25.5734	25.0625	25.3169	26.1288	24.8889	24.1218	25.9306	25.485	25.9317	25.9261	25.6158
680	494.274	1.14	1.64244	5.31	0	87.9004	84.5494	87.3211	68.0946	87.5384	70.7416	81.1919	72.0031	71.5118	86.0368	74.9135	68.1088	62.9936	66.6379	68.8128	39.4822	67.3529	69.1031	41.0187	69.6024
696	72.9384	1.14	14.5426	-6.33	0	211.696	203.758	205.036	222.92	202.389	201.722	218.66	237.952	236.007	234.605	231.399	221.051	226.043	224.581	236.754	248.955	248.513	254.707	269.35	266.93
699	357.211	1.14	10.0825	4.6	0.001	79.1663	61.8213	78.8776	38.1369	89.9998	74.063	68.9109	40.5427	44.8386	91.9555	43.7402	33.3159	52.3465	30.8606	26.9571	39.5899	34.9539	39.9278	37.3425	66.174
702	191.94	1.14	14.5783	-5.95	0	88.3167	83.5927	86.8745	89.9978	84.2266	84.8002	89.5612	94.1295	92.4182	95.1629	93.7313	87.5814	93.5422	92.2082	99.3388	95.2076	95.5749	99.8048	105.974	104.664
760	444.337	1.14	11.1818	-4.95	0.001	9.30289	10.3694	11.9426	11.9853	14.3789	13.5892	14.3056	13.9965	15.3091	16.1246	15.9867	15.1241	14.8531	13.054	15.4568	15.3292	16.4808	16.7627	17.3602	18.2536
781	254.134	1.14	2.81373	-3.74	0.005	5.1056	4.84927	4.27156	4.18587	4.40477	3.87309	5.82921	6.87401	5.26368	6.07406	11.7571	6.91563	5.61511	6.39597	6.01689	11.3411	15.2631	6.68086	8.34234	9.05419
796	84.0808	1.14	1.35549	-2.79	0.021	5.78195	5.82165	5.5313	5.00731	5.26902	5.98997	5.42256	5.97868	5.1053	5.93274	5.93193	5.97488	5.98473	6.06145	6.09045	5.91539	5.81146	5.73206	6.47292	6.32287
840	241.265	1.14	7.40422	-2.63	0.027	0.913675	1.67929	2.18597	3.11934	4.78047	5.4239	6.63037	7.51299	8.83081	8.66995	8.94782	9.8422	9.11729	9.02284	7.87788	8.52987	8.34758	7.31821	7.04244	6.33901
1070	380.339	1.14	11.6782	2.92	0.017	131.467	167.385	134.779	157.45	186.158	188.657	178.047	222.437	214.182	199.368	166.577	145.478	117.736	147.346	113.84	117.962	136.837	151.131	156.637	195.875
698	351.823	1.13	14.1375	-3.66	0.005	25.5033	25.0171	27.2354	26.2009	25.1905	24.7769	26.7731	26.9095	26.3446	27.5125	28.8671	26.1872	26.7144	27.8947	26.9418	30.0589	26.5485	28.8475	29.8517	29.6179
701	783.494	1.13	10.3034	6.78	0	15.285	17.0333	11.6246	10.0335	11.7673	14.3784	12.0276	12.1204	11.6468	15.7506	12.5038	13.282	9.35599	9.52727	7.86043	8.34592	8.95755	9.5823	9.10205	11.1038
730	301.837	1.13	14.1878	-3.56	0.006	18.5199	22.5608	22.2645	23.0445	22.561	21.1924	18.7035	24.5123	24.3463	24.7189	25.2836	22.8483	23.2705	24.7767	25.9135	25.4057	25.7597	26.1059	28.1611	24.1165
745	309.163	1.13	1.87261	-4.28	0.002	307.3	495.809	463.598	504.538	471.309	475.953	402.765	553.137	579.83	466.522	507.704	578.744	600.137	497.03	549.824	524.195	633.493	676.58	602.804	558.365
759	154.13	1.13	1.44497	4.28	0.002	31.2576	20.4911	24.0985	11.0143	13.613	18.0148	18.434	14.8709	9.44992	23.161	14.3449	11.007	7.57674	8.89918	6.62663	8.93074	6.67227	9.77191	11.2617	18.5097
785	787.513	1.13	10.2164	3.98	0.003	100.633	131.769	82.7102	72.9549	52.0366	80.6004	74.6221	82.6901	64.226	67.2895	65.3657	63.423	52.7722	63.6038	46.9275	50.7433	30.5688	52.7115	56.9382	65.1402
789	221.191	1.13	6.45404	-3.09	0.013	19.8859	20.3065	21.6958	21.5523	22.3065	21.7328	22.2205	21.9764	23.2053	23.1234	22.8509	23.7758	23.7561	23.008	22.4359	22.7233	23.6106	22.4304	22.9395	22.9874
813	281.052	1.13	9.09969	-4.22	0.002	36.6594	41.417	42.5318	42.4948	42.3487	47.5192	44.3034	44.0952	48.2015	48.5435	47.4883	48.5859	46.3001	48.0287	47.0663	49.5775	45.3233	47.9977	49.9727	49.3406
855	463.755	1.13	14.1019	-3.04	0.014	18.0327	20.3793	19.0676	21.6077	18.7213	20.3947	22.4609	22.4447	7.71438	22.8356	23.1966	22.6241	23.7405	23.4771	25.0947	25.6993	24.4771	22.8575	25.8825	25.1987
861	269.291	1.13	7.39765	-2.6	0.029	4.86951	5.27264	6.29774	7.00133	9.50203	12.1557	13.1	14.7954	17.5349	16.9496	17.6985	17.0546	18.1827	17.4424	16.4293	16.0288	15.4077	14.9801	13.6441	13.3676
903	339.373	1.13	7.40697	-2.58	0.03	84.9942	115.604	171.657	237.14	324.705	389.902	446.287	500.156	575.447	570.266	595.318	613.272	586.59	594.483	551.25	516.98	515.22	490.695	457.219	458.597
912	966.613	1.13	10.1991	4.07	0.003	11.5503	11.3652	6.46319	6.60789	4.80942	5.3446	5.24148	3.96578	4.59311	6.429	4.81846	4.40257	3.5517	5.84932	3.10628	4.19247	2.08806	3.04172	2.71045	3.75254
1007	318.299	1.13	7.88167	2.95	0.016	118.637	111.505	116.92	144.719	111.141	145.494	124.634	131.455	199.766	128.049	35.0329	53.0477	42.7167	35.8567	30.3124	34.73	47.6679	257.939	52.4374	59.9842
694	133.929	1.12	14.3107	4.24	0.002	56.0137	55.3898	54.9912	56.977	53.5427	52.1195	49.9972	48.3778	53.7795	53.6934	52.7335	51.2746	49.5654	51.8534	47.287	50.187	49.6616	48.6831	48.2313	43.202
710	356.816	1.12	14.1148	-3.21	0.011	23.756	21.8917	23.4882	22.0178	23.2186	22.1688	23.8388	23.3188	24.0204	24.413	24.4015	25.6805	22.3031	25.9988	25.2118	24.1468	25.049	24.7322	24.2368	26.1136
715	254.027	1.12	1.87164	-3.83	0.004	20.0129	23.5065	24.4108	25.192	24.5604	26.4336	19.8601	14.8931	25.3405	25.9321	24.0574	28.685	30.4538	28.3458	29.2495	26.7202	22.6912	32.1079	37.3198	30.4559
718	321.197	1.12	1.58921	-3.12	0.012	67.7503	89.3505	91.6956	96.4292	88.1473	95.5304	79.8634	104.143	113.38	104.42	112.294	125.183	112.133	109.254	124.071	81.7124	127.708	125.789	101.118	122.213
719	374.232	1.12	10.0899	4.49	0.002	2362.55	1772.49	2296.25	1075.96	2720.64	2096.47	1954.81	1023.37	1168.87	2719.7	1223.2	918.881	1473.44	756.028	632.693	1039.41	798.559	984.364	997.112	1951.38
729	178.119	1.12	1.00501	-5.82	0	53.6942	58.9236	60.0491	57.4153	61.5062	60.6966	58.59	62.1277	66.7617	62.6468	62.8297	63.5267	62.2406	63.5971	64.4306	63.8726	65.0011	67.5059	69.8371	74.0306
733	452.276	1.12	8.6806	4.14	0.003	83.8412	86.3354	89.5095	63.3358	85.7752	87.8986	72.3874	69.6669	85.6855	105.016	47.6098	59.0266	56.0876	46.1246	40.8245	68.3444	81.0597	50.2019	87.1517	77.2109
737	577.042	1.12	6.6976	3.84	0.004	21.6996	22.2251	20.9864	19.8957	20.5039	20.3234	19.8592	18.9991	21.0946	20.2663	19.961	19.9257	20.5479	18.4145	18.6685	17.4259	19.4442	18.9545	15.4971	16.8461
748	236.15	1.12	1.70973	-4.26	0.002	2539.95	2952.23	3111.84	3116.55	3199.42	3110.28	2696.63	3319.44	3705.83	3449.83	3468.17	3686.91	3515.33	3455.15	3870.67	3137.26	3317.41	3777.17	3569.45	3760.65
757	97.1	1.12	11.6123	3.56	0.006	4.54225	4.17221	3.92211	2.98045	3.76743	5.03829	4.92718	4.16148	3.61414	4.7487	2.29436	1.91636	1.7892	1.72041	1.67165	3.96031	1.59093	1.77724	5.65421	3.31289
761	453.75	1.12	7.40479	-3.05	0.014	5.43715	5.69947	5.98355	6.08423	6.28149	5.72182	5.75787	6.37967	6.67173	6.57643	7.79704	9.43303	8.46726	7.33285	7.47394	6.70855	6.2266	7.24129	6.37134	6.08039
774	198.124	1.12	1.45189	4.34	0.002	149.223	106.977	115.669	57.1747	73.2504	93.0451	89.8898	78.7055	54.5817	115.319	78.5069	61.8601	44.5962	47.862	42.0164	47.5591	41.9523	55.876	65.9009	91.9355
848	575.403	1.12	11.0149	-4.4	0.002	23.3879	25.7039	30.4297	34.8346	30.1355	35.6826	37.6203	38.3736	41.1133	38.2254	37.9189	37.0038	37.9957	38.8929	40.6694	41.5453	37.4296	40.7242	42.5353	49.403
884	412.094	1.12	9.97468	-4.03	0.003	5.13845	7.391	7.17141	13.2917	9.86494	12.5652	12.537	12.4658	12.997	13.3362	12.2596	13.212	13.8009	13.7065	14.478	14.1952	13.3084	13.2814	14.2661	18.187
885	421.354	1.12	11.1781	-4.52	0.001	1.80598	3.0363	3.35735	3.74387	4.57502	4.40171	6.41951	5.30464	5.42154	5.4063	5.68827	5.23235	5.52039	4.68675	6.16577	5.95797	6.95787	6.51834	5.42793	6.53517
904	214.192	1.12	7.32401	3	0.015	9.40218	8.58177	7.23623	6.93109	7.38916	6.33124	6.55145	6.26637	6.47261	6.09118	6.25413	5.23181	5.45297	5.88133	6.41191	5.86302	5.79717	6.26522	6.20919	6.21915
905	249.222	1.12	7.25353	-3.08	0.013	27.9823	31.1372	30.5217	30.7217	32.5029	30.7702	32.5461	32.8064	34.3683	34.1309	34.5032	32.3897	34.814	33.7226	33.3217	33.4268	34.0161	33.4987	34.2525	34.0519
932	340.376	1.12	7.40647	-2.53	0.032	21.1458	29.2155	43.5446	58.953	83.7177	100.325	113.121	125.679	147.257	145.814	152.005	154.037	149.464	149.325	138.18	131.629	129.203	125.547	116.854	114.181
1030	755.498	1.12	9.93328	3.1	0.013	35.1607	27.1611	20.2099	8.53682	15.6809	12.3576	12.1082	7.03229	7.4549	17.6307	8.4431	7.80572	7.68159	6.77121	7.6988	6.38285	7.47348	6.51993	9.63358	7.875
711	852.505	1.11	5.94374	-4.1	0.003	4.7615	4.74014	5.32327	5.80674	5.36025	7.56696	5.37762	5.23829	9.7163	5.04496	4.74152	7.93596	8.81508	8.60725	8.62418	6.71785	9.02592	8.98481	9.99571	9.18159
717	440.326	1.11	8.13555	3.84	0.004	27.6916	26.9726	22.0142	19.8704	19.8482	27.0683	23.4298	23.6746	22.8788	25.9602	20.6186	19.1964	18.0974	20.5275	18.4265	20.3011	14.9291	19.016	23.8744	22.7659
724	481.725	1.11	14.6075	-2.95	0.015	13.3456	11.9429	12.2876	12.888	13.6865	11.8649	12.4536	14.4299	14.3917	15.5638	14.0157	17.0021	14.8201	14.4314	14.7322	16.3036	16.0053	17.9957	15.6972	12.8681
731	327.659	1.11	1.62478	-3.39	0.008	5.34241	10.3112	11.6529	10.7514	10.6679	10.2876	8.28864	9.32541	13.7736	10.4431	12.2895	15.1705	10.4285	13.4226	16.1071	11.4721	13.8074	12.9215	12.9918	12.0023
732	703.057	1.11	1.59785	-3.5	0.007	8.68106	9.70551	9.90273	8.71169	6.68069	8.31062	7.7639	8.08968	10.5529	7.55363	10.4513	10.3139	9.77917	8.77996	10.1011	9.29257	9.84868	13.4462	12.1081	11.4052
735	375.235	1.11	10.0916	4.39	0.002	610.202	466.725	605.106	281.633	703.749	550.912	511.412	261.342	306.687	716.237	315.077	247.48	381.938	201.356	164.714	272.571	212.499	265.724	266.657	518.408
738	335.806	1.11	14.5701	-3.36	0.008	18.808	18.7346	19.4607	18.4659	18.132	16.8535	20.0506	21.7633	21.2744	21.1759	21.4913	21.6095	19.0021	21.3002	22.997	23.4793	21.2511	24.7035	22.43	20.417
747	111.961	1.11	14.1882	-8.19	0	23.0727	23.4689	22.7071	22.8319	23.0168	23.1785	25.6794	26.1133	25.101	26.0925	25.1803	25.3288	25.2628	24.5303	25.1358	26.2277	26.432	27.2511	28.2977	27.7119
775	404.132	1.11	1.5561	4.01	0.003	43.1322	40.2653	39.0122	31.1776	37.4051	35.2464	32.2033	35.0782	36.2713	42.5716	33.4989	33.471	29.1946	33.6053	33.495	31.4595	30.9334	32.1555	31.2277	35.469
784	502.399	1.11	11.4744	4.48	0.002	68.9277	52.6277	55.2768	14.2861	45.1015	62.3978	46.6961	19.5233	14.4259	77.5382	30.7056	14.6052	16.4036	8.48702	9.89701	20.7412	12.7577	13.4386	25.1974	38.5047
798	355.247	1.11	9.77598	3.29	0.009	64.4412	59.714	59.1535	46.3476	35.1928	79.3515	73.0329	71.2401	48.4401	57.3365	47.7297	47.9042	44.1938	48.9851	39.1494	45.0954	33.4401	41.2701	43.7951	47.077
803	429.32	1.11	10.597	-3.58	0.006	31.9548	42.0579	51.7744	56.6732	53.4711	51.2067	62.6983	59.2632	63.4429	68.0468	74.5225	99.5054	86.1287	67.799	69.3569	170.701	71.26	78.12	156.082	89.9194
812	318.816	1.11	14.5527	-2.96	0.016	65.6457	65.6741	72.2154	72.2544	72.5695	72.6919	71.4522	74.0583	78.156	83.3728	76.6344	79.0128	80.0701	80.8549	82.4635	81.4556	79.165	83.8889	70.526	78.5838
833	511.255	1.11	9.77421	-3.23	0.01	87.1178	75.3828	67.0618	61.8368	43.4017	72.5502	79.1541	79.0173	54.3303	67.009	69.8741	74.5844	77.3048	99.213	97.5011	128.496	110.891	154.048	172.764	199.568
857	283.305	1.11	7.40122	-2.5	0.034	6.43143	6.00179	7.5943	9.02499	11.8444	14.9021	16.4068	17.6794	21.1753	22.3793	22.2317	23.1437	22.9403	20.5977	21.2924	20.1038	18.4182	18.6587	16.3167	16.5982
922	540.04	1.11	1.66528	3.59	0.006	38.0806	35.052	32.886	28.0592	27.6174	26.6743	24.0615	27.1682	28.6757	27.0895	25.0561	26.0241	24.8351	24.7858	25.6682	22.5332	22.8136	24.1373	27.1031	26.2914
973	488.363	1.11	11.1291	-5.5	0	6.72663	6.95705	8.73461	9.929	11.0194	11.1348	12.4123	12.6613	12.9735	12.1483	11.4339	11.034	12.1408	11.9205	13.3631	13.26	12.5619	14.2179	13.9788	15.9134
1019	256.265	1.11	7.56134	3.3	0.009	17.7305	12.2901	10.7134	10.135	9.81335	9.18206	8.89908	8.56046	8.76684	9.38637	8.53866	7.35922	7.92203	8.77243	8.15254	7.95605	7.42812	7.61956	7.28513	7.68753
1034	994.69	1.11	11.9236	2.77	0.022	71.4789	62.4171	53.3032	40.4672	30.2836	29.7303	24.6135	23.3411	18.7326	18.7983	18.983	17.2692	17.8778	22.8367	9.33717	22.2539	11.4199	19.8111	24.3954	27.4829
1087	379.336	1.11	11.6743	2.86	0.019	419.501	530.217	430.575	480.61	574.021	589.149	552.057	697.594	667.042	615.119	533.568	458.335	359.801	460.062	360.668	380.618	418.916	469.884	500.81	613.669
726	360.847	1.1	14.0901	2.86	0.019	42.9204	41.856	39.2549	41.4866	39.1788	38.5702	41.0434	38.5397	40.2143	41.4857	38.4656	36.7516	39.8729	36.2603	39.4058	39.8476	38.25	36.9651	38.7435	38.6127
728	273.111	1.1	7.99312	3.34	0.009	30.921	30.9328	31.4594	29.8106	30.4456	30.8941	29.2968	30.1823	32.1648	30.2206	29.6951	29.7711	29.909	30.8457	28.9852	29.9059	29.0838	29.0241	28.9827	28.9324
739	421.085	1.1	1.59703	7.54	0	98.0964	106.146	101.709	95.6408	99.3915	89.1286	86.8844	94.1353	93.7839	93.4095	90.973	95.7519	86.6598	90.8378	90.3041	83.5458	80.7742	86.9774	87.0955	89.1425
741	263.06	1.1	7.8744	-2.7	0.024	8.18897	7.01001	7.39417	7.43973	7.87361	8.01577	8.45232	7.55977	8.51477	8.98646	8.95068	9.5695	8.54375	8.94822	8.40694	8.53719	8.8288	8.83162	8.35938	8.25661
743	535.23	1.1	8.99047	3.43	0.007	21.7863	21.1149	22.5548	15.6306	21.5163	24.3104	18.9699	13.1763	19.5935	23.3336	7.80044	13.2943	12.682	8.24377	8.23832	11.4369	22.9095	12.515	19.6478	18.1139
753	302.818	1.1	14.5068	-6.09	0	39.4839	41.2546	40.8295	41.5814	39.9698	42.0171	43.0097	45.4577	48.8632	47.564	45.2868	44.6739	47.0053	47.6846	44.5724	53.2397	44.9194	54.5973	56.6632	49.4762
758	608.321	1.1	10.9443	-4.37	0.002	9.52016	10.6854	11.0422	13.3438	9.67939	12.2281	13.2087	13.4822	13.8203	12.3554	13.1775	11.9487	12.8778	13.7739	14.3169	15.24	13.6761	14.9665	16.1782	18.3625
763	451.768	1.1	14.11	-5.69	0	20.1314	18.2551	18.5979	20.4445	19.5273	19.1852	20.3587	21.2665	21.7063	21.3357	21.416	20.6318	20.4146	20.7446	22.5032	21.6406	21.4173	24.0955	22.1384	24.3464
766	116.974	1.1	14.2515	4.68	0.001	122.342	116.339	107.138	110.538	103.638	99.5115	104.039	99.1217	100.952	98.644	101.462	97.3613	100.321	97.7464	94.1327	94.5642	97.959	95.2877	97.3074	75.1464
769	352.292	1.1	6.95374	-4.15	0.002	11.9393	16.2152	15.7926	15.6893	17.8829	19.1017	17.3945	18.1746	30.6141	19.8933	20.8046	22.4406	22.2739	23.3904	21.5651	23.4096	32.9199	24.571	26.9876	26.6979
786	865.405	1.1	8.63319	-2.8	0.021	4.00433	4.37519	3.71729	5.89372	5.87087	6.38052	6.60396	6.66362	7.14885	6.56538	7.50936	7.88476	7.67583	6.84893	8.09999	8.35026	8.50442	7.34232	6.03131	5.27765
868	276.104	1.1	1.5184	3.14	0.012	293.739	305.569	297.576	283.28	286.663	297.576	257.527	287.398	308.19	320.744	263.915	254.988	257.616	247.304	272.854	135.181	248.817	271.251	160.45	281.912
881	620.432	1.1	9.72219	-2.9	0.018	10.2079	9.55398	7.31626	7.22485	8.31027	9.03604	7.64426	7.35554	9.5436	7.23141	9.21579	9.3984	11.116	9.66033	10.7543	12.9824	19.2182	12.7809	10.3994	19.584
923	331.832	1.1	14.0983	-3.51	0.007	9.96516	36.1101	35.8699	35.5898	36.4147	35.4334	40.7882	41.6992	38.7991	42.0915	43.683	41.2616	40.9399	44.3423	44.3342	44.811	43.0146	46.8654	51.4642	50.5769
928	112.018	1.1	1.30374	-2.69	0.025	6.32343	5.90222	10.1735	10.2428	9.34372	10.7234	7.61778	9.27959	11.7856	10.5929	11.225	12.0183	10.7783	11.1546	12.0875	10.3703	11.8463	11.6709	10.5783	10.886
946	975.658	1.1	10.607	3.49	0.007	55.5641	57.0936	58.47	75.8714	36.0697	38.7971	27.6518	22.143	19.2216	17.2889	16.4736	17.5236	21.2611	26.3053	23.7086	22.6783	19.327	18.5128	16.2114	19.3658
993	451.13	1.1	1.64747	3.88	0.004	59.8676	70.0311	67.9937	74.1829	66.0089	66.5244	61.1058	73.9525	76.2462	69.2015	49.1466	54.884	49.3015	52.0841	57.1672	57.2559	50.8817	55.2976	88.5641	51.4237
1057	617.062	1.1	1.62452	2.54	0.032	12.1358	14.3945	15.5232	15.0064	13.8127	13.463	13.0995	14.7738	17.3829	14.7166	14.0441	13.2606	12.9156	12.6297	13.238	11.2743	12.9928	12.6703	12.6689	14.2782
1073	843.58	1.1	11.9026	2.36	0.043	11.6742	13.9112	12.7274	13.4652	9.52431	17.683	16.2855	18.5839	17.1413	13.9985	11.5251	11.0099	12.0675	13.845	13.2338	11.5837	8.66842	12.0585	11.3433	12.2046
1233	323.104	1.1	1.57348	2.71	0.024	31.9091	32.3016	34.8359	44.3612	32.9978	36.406	34.7978	40.9553	45.6023	37.2276	31.5346	31.7601	34.5354	32.3336	34.9453	27.2505	32.8879	33.1896	37.8414	34.7566
744	109.945	1.09	14.4256	-3.66	0.005	110.664	110.169	112.887	112.662	107.4	106.115	113.564	111.639	117.653	120.215	118.082	114.542	115.654	114.334	115.76	119.757	119.652	122.957	124.473	116.113
752	356.219	1.09	10.0886	4.39	0.002	289.682	221.351	291.48	135.682	339.107	265.567	245.299	130.327	153.381	346.591	158.093	119.461	191.559	98.9156	84.7927	135.503	108.48	129.93	131.489	254.827
754	735.293	1.09	7.96546	-2.37	0.042	12.231	13.3241	14.6555	13.8636	14.9119	13.9838	15.6535	16.604	17.3018	18.7183	19.7049	18.9687	19.3213	18.5477	17.5881	18.2611	17.8645	16.743	16.2895	14.3692
755	376.238	1.09	10.0896	4.36	0.002	96.0446	76.5693	93.6179	46.3797	109.722	89.6374	83.1214	43.6058	48.8048	113.76	53.837	43.3678	61.5933	34.0394	31.2909	45.7005	37.0034	45.3561	44.0987	83.9109
762	617.337	1.09	11.4493	-4.53	0.001	7.33598	7.93889	8.33415	10.757	7.32575	10.009	12.478	12.8662	14.025	11.6746	11.7808	14.3376	13.0654	12.7789	12.3361	13.3529	13.9794	13.189	17.8694	22.6263
772	438.377	1.09	11.1651	-3.88	0.004	26.3928	26.3616	30.7898	33.4205	32.5167	30.5429	35.5	33.1862	36.1023	35.7842	38.7177	36.958	36.482	35.0602	44.175	33.9936	34.9676	37.1796	39.0483	52.2772
790	125.98	1.09	14.1039	-3.98	0.003	96.4875	93.6783	90.0356	93.0772	91.8943	95.2077	93.6311	90.8859	92.4139	96.6217	94.8464	93.9951	92.2898	99.4064	97.6085	101.439	99.9605	98.4659	94.7973	99.4808
792	327.858	1.09	14.7315	-4.15	0.002	9.32244	0	9.17547	9.8167	9.7209	9.23472	10.0091	10.2661	10.6922	11.3149	10.6474	10.8909	12.0666	12.5773	12.5394	13.2175	14.5623	12.9701	16.7689	11.7794
829	79.9436	1.09	14.4329	-3.85	0.004	19.259	19.0586	19.1585	20.1799	18.7905	18.363	19.371	19.9958	20.9805	21.6717	20.8892	19.6075	20.3083	20.4667	20.7699	21.1389	21.5565	21.4732	21.4345	21.2415
835	245.867	1.09	14.1661	-3.17	0.011	66.0657	61.9357	64.5169	66.6121	59.7794	60.8392	67.5312	70.4835	69.2436	79.9601	76.4697	68.7718	71.0367	71.6729	75.7809	74.0815	73.6129	75.7554	74.696	71.122
843	255.273	1.09	7.40398	-2.48	0.035	5.60142	5.31238	3.33127	4.52955	6.21934	7.52824	8.76672	9.77756	12.279	12.459	12.2367	12.3263	11.8023	13.0366	11.8331	11.6992	10.9433	10.2485	8.42034	9.11585
854	504.768	1.09	14.0754	-3.05	0.014	8.57928	9.50749	13.4961	10.729	11.74	12.0975	11.7025	10.1652	14.7996	14.2883	12.8948	14.0756	12.8812	13.8174	15.3051	15.1787	14.0405	14.9177	14.0314	12.7848
862	460.189	1.09	1.62676	-3.75	0.005	19.2413	27.586	30.2763	34.8055	27.2979	31.1828	29.209	41.118	38.9474	33.0352	40.3301	37.5085	34.8354	31.2611	36.4619	37.9619	35.9096	44.4248	44.8698	43.666
920	578.111	1.09	1.63781	2.59	0.029	54.8076	55.3088	55.8776	60.8561	52.5571	54.9805	57.7182	64.6314	59.4189	54.0139	57.3784	42.928	43.102	47.6585	53.7714	52.6084	45.6745	43.8333	35.1595	62.0175
943	459.353	1.09	9.62459	3.36	0.008	48.5482	36.2937	33.4443	5.83879	25.2036	28.685	19.2213	7.72273	5.28725	33.0742	9.64332	6.4325	5.65438	5.35654	5.44569	9.5665	5.54612	5.45863	12.0357	24.5162
970	261.049	1.09	1.63966	4.02	0.003	18.991	20.2196	23.8512	19.3497	17.4787	25.6105	18.7923	25.6168	24.3031	23.9677	14.9642	16.1339	18.0454	15.0756	16.2604	16.2184	18.1268	17.7478	23.3863	23.0566
974	192.939	1.09	14.2247	2.92	0.017	71.47	63.6822	60.5008	61.517	56.993	53.9939	57.1369	58.6233	54.2714	53.7171	54.9724	52.3005	52.8066	50.8981	54.5509	52.535	53.6285	52.794	56.4869	55.3015
1023	360.289	1.09	10.3206	-4.28	0.002	0.624939	1.03203	1.66919	2.55831	4.09893	5.17544	5.42824	5.1981	8.07879	7.61931	6.1022	6.0338	5.76902	5.68281	5.80123	6.48693	8.04285	7.41699	7.98483	7.81344
1045	683.707	1.09	14.0876	3.5	0.007	20.0503	11.5723	9.48442	13.0532	11.1818	8.1931	4.82657	5.46411	5.42935	5.23322	6.9225	5.63439	5.5879	4.85265	4.69573	3.73577	4.78218	4.71288	4.36503	3.9617
1068	513.417	1.09	10.5282	-3.82	0.004	19.2378	20.0192	23.1428	28.2775	24.9805	25.2223	27.8197	30.9252	30.7817	28.8478	27.3118	28.8674	28.1922	28.5356	30.9209	29.4579	29.2154	30.0306	32.2265	34.7532
1319	231.098	1.09	1.69004	2.65	0.027	49.8958	57.4401	56.9196	91.1005	53.6946	71.0598	69.4341	95.236	84.8947	63.6225	51.2636	60.9583	57.5298	63.4538	57.5645	55.1939	54.8531	61.797	63.7548	53.8966
1474	370.661	1.09	3.04561	1.86	0.095	12.8517	14.9276	21.0461	34.6948	21.7047	23.927	27.1786	39.1148	45.4214	25.8952	16.2934	22.5037	19.1801	19.5372	19.4505	15.1347	28.7612	18.8515	22.1411	23.7466
749	261.884	1.08	14.1752	-4.14	0.003	21.8136	21.9913	20.2839	21.414	20.7807	18.7491	21.9981	22.3125	22.5252	22.3338	22.5562	21.8722	23.1866	21.3209	24.4739	22.5432	23.1103	24.3635	26.4454	24.8092
767	422.074	1.08	1.59011	6.24	0	32.7469	32.845	33.1053	29.8756	34.8397	30.1806	27.9259	30.0749	32.9308	36.9488	26.9357	30.0618	27.0849	28.8262	28.1873	26.982	23.9123	26.3679	31.9399	32.7347
780	318.13	1.08	1.75877	-5.11	0.001	26.524	29.5468	32.3426	33.8764	29.6528	33.1941	27.1938	34.2057	36.621	33.1644	31.9735	39.9016	35.745	34.4686	41.0044	35.3758	30.066	40.1213	44.1273	39.8894
797	652.307	1.08	1.65071	-3.35	0.009	10.8798	15.2836	18.1608	20.6134	19.5713	18.251	12.2059	17.3246	28.2956	19.5092	20.5058	31.8063	21.1772	20.2044	26.6908	19.7637	25.8842	25.5408	27.0476	23.9313
820	157.123	1.08	11.6053	3.22	0.01	8.44123	7.67066	8.89009	5.9907	7.17078	10.9137	10.5772	8.2634	6.09572	11.0392	3.88829	2.73773	3.17003	1.89432	2.03859	8.18821	2.08697	2.56927	12.5005	5.80791
834	185.155	1.08	11.6021	3.18	0.011	19.4194	18.1375	19.0065	12.9655	15.4094	23.2876	23.7552	18.2191	13.4996	23.2963	8.59308	4.72007	5.06925	3.42297	2.96462	18.1631	3.1661	4.38209	28.5956	12.2621
860	990.565	1.08	9.78333	3.17	0.011	456.179	481.812	427.696	396.348	238.757	623.89	579.372	640.631	406.442	449.693	383.164	379.299	328.014	376.745	281.243	340.711	238.399	322.194	328.986	393.446
867	179.143	1.08	11.606	3.2	0.011	27.5922	24.5471	24.9312	20.1968	23.1123	29.7706	30.5661	24.4461	20.5029	30.8683	13.523	8.67322	9.07424	7.46723	6.34758	25.9374	7.18224	8.46361	37.952	18.455
869	967.585	1.08	9.78513	3.48	0.007	8.90415	10.2716	14.7944	8.28089	3.94157	11.4044	10.2483	12.1449	6.54808	11.7753	7.65314	6.62942	6.42999	4.80397	6.00662	6.67361	5.62004	5.96331	6.81914	8.18044
880	889.392	1.08	8.63051	-2.36	0.042	7.98517	7.8783	8.59773	10.0018	9.48357	9.49719	9.61508	11.2071	12.1295	11.1982	12.9945	12.3098	11.4538	11.5643	12.054	11.0061	10.9838	11.7719	10.5709	9.47874
901	462.065	1.08	1.60235	2.38	0.041	17.5821	19.1618	19.1249	20.2409	19.2202	19.0277	17.1074	19.2057	21.5921	17.1422	18.6854	18.0689	17.2867	16.5225	17.469	15.7293	16.5398	17.8756	15.7049	18.7159
929	316.838	1.08	14.078	-3.67	0.005	15.8873	25.7696	27.0564	16.226	27.8049	25.8156	27.5731	29.1094	28.2113	28.3926	29.101	28.9599	28.7233	29.8508	30.6197	30.6056	30.3728	32.8953	32.2642	30.1163
944	649.057	1.08	1.78378	-3.24	0.01	10.531	12.08	10.8296	14.5669	15.7924	14.1408	14.7386	16.6733	20.3571	18.9882	18.7387	20.3952	15.7236	17.968	19.261	15.8415	18.3731	21.7318	15.7553	22.0263
1254	246.863	1.08	14.5286	-2.97	0.016	219.029	213.813	227.092	227.822	206.095	204.605	223.805	244.327	255.427	258.095	245.234	221.763	225.41	229.563	240.75	249.692	259.311	263.98	270.146	246.401
1267	401.181	1.08	1.64468	2.18	0.057	252.374	251.731	354.708	401.234	416.867	271.999	264.026	355.541	592.187	414.441	270.247	328.091	269.685	329.643	322.9	194.29	264.092	295.47	235.027	253.405
770	123.967	1.07	14.4293	-3.53	0.006	76.0644	71.6644	76.1303	76.56	69.6744	68.7972	73.706	75.8272	78.9179	80.2895	79.2675	74.3392	78.0597	76.4269	79.022	81.528	82.0218	84.4155	84.056	79.083
787	248.137	1.07	1.7544	-3.34	0.009	15.2708	18.7166	17.6301	19.4653	16.3888	20.0491	16.0748	18.9515	20.6888	19.8301	18.5334	21.2662	20.6202	21.0806	25.2009	19.3188	19.4482	23.2628	22.1798	19.9028
788	202.061	1.07	1.59737	2.94	0.016	542.748	586.74	543.573	506.884	560.034	509.433	536.612	543.846	523.609	548.466	510.522	523.268	458.628	547.675	450.591	500.098	469.879	461.312	520.097	530.614
809	513.122	1.07	1.62217	-3.11	0.013	28.288	32.8536	36.0012	40.6679	31.215	33.6542	28.6082	46.139	48.2164	30.5097	35.1751	49.5909	45.1703	46.8707	55.2054	35.8422	49.7053	53.5904	37.5306	47.9283
816	284.097	1.07	1.86403	-3.67	0.005	43.7154	45.2054	44.3436	42.7924	43.1023	41.7388	38.7634	42.1151	45.8471	46.8508	41.6375	53.4269	46.2386	47.5938	54.4022	46.8069	43.6736	54.8583	48.2276	49.6898
818	113.964	1.07	14.5604	-5.59	0	269.142	264.869	261.849	285.895	262.042	255.974	281.104	311.286	300.541	298.791	290.209	281.494	293.451	287.877	302.185	308.415	321.318	327.631	352.181	357.994
828	589.427	1.07	11.7294	-4.99	0.001	9.36682	9.48946	10.5789	10.7117	12.1799	12.3294	12.3603	13.7191	12.3007	14.2204	13.1337	12.1219	13.7257	13.2524	13.6981	15.1429	12.3048	13.4621	16.2275	17.4533
836	211.17	1.07	11.6098	3.17	0.011	31.1722	25.1563	27.0816	17.8827	22.2735	33.991	33.6311	26.4467	19.1131	33.8597	11.4731	6.27376	7.38258	5.00906	4.09298	25.0197	4.72734	5.95018	42.0317	18.5844
838	296.845	1.07	14.5885	-3.73	0.005	27.6774	27.3219	25.9056	28.6367	26.2112	24.4591	28.8097	31.4163	29.4973	30.5102	29.7044	28.0561	29.9847	29.1043	31.5394	31.2434	31.9901	33.7523	32.6514	29.6603
839	635.354	1.07	1.29905	4.12	0.003	47.0767	26.7185	49.1027	14.9462	31.0951	28.4579	19.1111	12.7343	19.1805	49.8183	21.1183	17.4354	13.354	9.98445	11.2728	2.91675	12.4222	18.4616	3.94441	25.052
849	755.15	1.07	1.75574	-2.7	0.025	1.99599	2.83429	4.61891	3.95781	4.14455	2.93715	3.52415	5.84972	7.50645	2.63376	6.86621	4.96858	5.0638	4.71012	6.65473	5.27909	7.25862	5.59001	5.38699	7.61154
850	135.116	1.07	11.5996	3.26	0.01	7.13696	6.37266	6.63155	5.8757	6.01767	7.99366	7.45977	6.40335	5.50324	7.75567	4.5428	3.36993	3.81435	3.27749	3.41439	6.69776	3.40335	3.75573	8.76582	5.59536
887	265.875	1.07	14.0992	-2.79	0.021	12.4089	12.9679	12.9028	13.8871	13.965	13.452	27.6815	30.8676	28.2212	29.2476	29.586	28.5067	28.5101	30.0034	28.9252	32.6747	31.1886	31.5412	31.3381	15.6455
888	989.562	1.07	9.78473	3.11	0.013	826.364	871.65	750.58	711.148	429.065	1116.74	1049.18	1112.95	714.086	810.096	674.92	679.374	585.428	670.09	518.707	601.636	447.555	581.332	605.462	723.455
895	161.13	1.07	11.6031	3.32	0.009	10.6994	8.98678	10.2067	7.80844	8.90612	12.2682	12.1088	10.0952	8.68214	11.7493	5.35728	3.68824	3.69585	3.08544	3.21273	10.123	3.78784	3.43789	14.9599	7.69238
906	390.295	1.07	10.253	-3.47	0.007	2.32003	3.16569	8.3966	11.3429	6.81443	9.04765	11.752	13.4294	6.83734	8.99892	10.1577	14.4301	16.9478	13.2068	28.1269	57.7556	14.1388	28.5984	21.7841	24.022
915	212.166	1.07	6.75947	5.69	0	4.90828	4.96184	4.64078	4.29056	4.65092	4.46921	4.36812	3.99754	4.10851	4.15359	4.37608	4.19808	3.92886	3.90038	4.58147	4.01598	4.16011	3.82388	3.68738	3.84833
927	274.106	1.07	1.51813	3.03	0.014	3114.8	3174.25	3146.39	3010.09	3000.49	3134.68	2741.12	3007.28	3233.71	3335.36	2789.13	2701.29	2730.43	2632.46	2883.03	1423.73	2631.36	2880.83	1691.62	2969.13
934	465.315	1.07	10.041	3.28	0.01	24.1451	17.5654	24.0531	21.2567	18.3823	28.8979	28.137	25.7819	24.3542	29.0552	22.1358	21.7128	18.4825	19.5468	15.0525	16.9258	18.8151	20.2179	19.7323	23.7088
948	138.968	1.07	14.2329	5.06	0.001	89.2936	83.2305	70.5913	74.4458	73.0819	73.9383	68.2083	62.3658	69.2111	79.5149	72.8119	71.1246	65.6336	74.0219	60.4898	66.0783	62.1003	59.1989	61.5031	62.7768
1017	559.13	1.07	12.0036	-3.57	0.006	2.67827	4.64602	6.17421	7.31169	9.84266	9.11466	9.3646	8.74491	9.49757	9.11881	10.0807	8.87673	8.83497	8.64409	9.72224	11.3047	9.74126	10.0864	11.2612	12.3651
1021	519.02	1.07	1.66276	3.08	0.013	32.6312	32.6347	34.2443	29.8323	15.8603	20.0175	15.7744	17.0813	18.7797	16.8237	15.8931	17.4806	15.6869	15.9289	16.434	11.4843	14.2776	16.0095	16.3944	17.96
1029	414.183	1.07	10.3285	-4.34	0.002	1.83959	3.20272	6.84892	6.03337	9.80053	12.799	11.9768	13.5882	14.2826	14.246	13.8606	11.8024	12.5845	10.9535	11.6829	14.6402	15.7409	15.6618	16.2927	17.7526
1032	208.173	1.07	7.15238	3.49	0.007	5.33084	4.72029	4.89549	4.25653	4.01794	4.43871	4.16401	3.92718	4.04508	3.78033	4.20339	3.96558	3.93797	4.23263	3.90507	3.74832	3.0289	3.78686	3.88061	3.76361
1036	247.893	1.07	14.687	3.08	0.013	47.255	73.5313	76.9201	81.7018	77.2991	74.2243	85.9394	56.3219	87.2189	50.8716	50.5124	51.1314	54.9827	54.8638	55.6236	56.8696	62.8497	56.8132	63.4922	64.8893
1084	291.13	1.07	1.54764	5.13	0.001	187.19	203.032	206.777	229.739	202.437	199.813	182.729	226.434	230.862	220.3	191.26	197.407	180.971	196.549	186.722	177.351	158.139	194.414	218.461	197.598
1090	452.393	1.07	11.8537	-3.53	0.006	16.2476	16.9755	20.0106	23.0694	22.1072	23.9521	24.815	25.6044	24.979	25.3712	25.11	22.4073	25.6943	24.7511	26.3935	25.5558	24.2837	25.9323	26.6944	28.3004
1147	464.179	1.07	1.60789	2.24	0.052	7.32078	13.2482	11.6392	12.5567	14.3514	13.7324	11.1197	12.1682	13.7942	12.6088	11.8468	11.0252	9.58336	9.26207	11.4469	8.84579	9.63606	11.38	10.4246	11.261
1239	328.086	1.07	1.59315	2.54	0.032	17.5306	16.2325	18.4612	29.1325	18.6764	19.4504	15.9133	26.039	24.8932	21.1881	15.7369	18.4171	17.8182	17.4175	17.2477	17.1114	14.9543	16.7575	18.7932	18.9586
1294	402.181	1.07	1.64749	2.19	0.057	44.2008	47.4326	65.5506	72.1567	75.0747	51.2562	47.9611	62.9659	102.185	73.9742	49.2632	58.0734	50.0954	61.428	58.2522	37.6826	47.3368	57.2849	45.4814	47.2309
750	336.864	1.06	14.6472	-4.49	0.002	43.9052	38.9414	39.1711	42.1543	39.5848	38.4936	44.5465	47.397	45.5672	43.0323	44.1851	41.9644	44.2496	43.3316	47.2794	49.78	50.5105	49.5211	52.7154	53.8577
771	650.309	1.06	8.15721	-2.36	0.043	10.0605	12.0505	12.0746	11.5405	12.6561	12.3346	13.6969	13.759	15.566	16.9784	17.6601	18.6165	17.2396	19.3231	16.2812	15.3197	15.216	14.7356	13.3283	12.9262
778	146.938	1.06	14.6229	-4.75	0.001	8.0191	8.7395	8.74436	11.6101	8.42317	11.0069	13.7171	9.96516	9.66294	10.1	9.07974	13.5443	13.886	12.8554	10.7096	13.6047	15.1049	15.5275	12.3253	10.6816
782	339.183	1.06	12.7513	3.36	0.008	26.1437	22.0771	17.9591	10.3265	18.1807	22.5662	20.4599	11.7989	10.2335	25.7323	11.0769	6.18399	6.8053	4.89551	4.87291	17.735	6.2652	6.0374	21.4119	14.6393
802	951.393	1.06	8.45844	-2.49	0.035	3.66574	3.75265	3.73562	4.31679	3.55595	3.84359	4.18113	4.70344	4.49922	4.58685	5.01116	5.17679	5.35744	5.47207	5.30374	5.18685	4.82948	4.37908	4.35587	3.44997
806	649.304	1.06	8.15679	-2.3	0.047	30.3514	32.0515	33.7294	33.3259	35.0132	36.6374	38.6675	39.8764	41.6595	42.9678	44.4289	45.5171	46.5714	47.5101	43.1341	44.2528	42.1459	40.3556	35.3969	35.1871
807	310.129	1.06	2.63373	-3.49	0.007	18.3246	18.0872	19.4473	18.7203	17.0441	22.1223	12.9332	15.7506	25.0624	20.5181	16.183	25.9958	31.7299	22.5756	29.3461	20.1479	21.7799	27.2257	29.9725	23.1712
810	689.296	1.06	7.09825	-2.37	0.042	6.933	8.12957	8.68616	8.49627	10.1666	10.7643	11.3529	11.3977	11.5029	13.6929	13.2657	14.8547	13.6549	14.5324	14.4433	13.951	13.4653	11.3398	11.2749	8.50284
814	218.868	1.06	14.6472	-3	0.015	25.5763	25.0888	28.936	27.6511	27.3786	27.973	28.2771	28.6198	31.1653	33.3396	33.3917	29.0442	29.8159	31.5069	30.8018	33.3265	39.0099	32.8601	32.7533	29.2572
859	221.209	1.06	11.6023	3.01	0.015	16.3993	14.7694	15.4106	11.3321	12.8407	17.4129	17.1729	14.5251	11.8633	18.2666	8.61888	7.52921	7.34837	6.79176	6.32099	13.7048	6.85648	7.14918	21.6268	10.5334
870	175.92	1.06	14.6403	-5.96	0	51.9825	52.805	54.513	55.7901	54.1249	52.7401	58.0222	60.9963	60.5832	58.6998	58.643	56.0007	57.5157	57.1192	59.8621	61.312	62.377	63.2978	67.8349	67.9907
874	245.227	1.06	11.6087	3.11	0.013	177.291	156.996	158.703	103.903	135.345	206.729	201.496	155.838	112.215	209.771	67.1301	33.1447	37.2259	22.523	16.6793	156.589	19.6673	28.9112	258.697	104.681
883	246.23	1.06	11.6109	3.11	0.013	35.4224	31.2018	32.8521	22.7759	27.3335	42.7516	42.0599	32.0952	23.1603	43.1364	13.9578	6.30514	7.87756	4.50512	3.13868	32.3602	4.60322	6.35604	53.4734	21.1598
890	576.089	1.06	1.64511	2.65	0.027	21.165	21.1197	22.1178	22.929	20.1293	19.457	18.5717	21.3181	23.7292	20.8667	19.6957	18.4692	18.2079	19.34	19.1801	18.8908	19.1855	18.7691	17.6086	22.6517
898	991.568	1.06	9.78187	3.07	0.013	149.228	166.198	137.424	127.625	78.9439	204.316	194.751	203.444	128.446	144.157	123.841	122.724	104.266	124.201	92.2576	109.829	79.8931	105.698	110.181	132.46
924	95.9742	1.06	14.527	-6.15	0	12.1222	11.2153	11.9074	12.7286	12.041	11.3946	12.6651	13.8803	13.5509	13.9006	12.7512	12.6558	12.7743	12.8986	14.206	13.6712	14.5662	14.8505	14.9053	15.3003
953	483.406	1.06	11.1446	-3.39	0.008	13.2055	13.3898	16.3428	17.3536	18.3594	16.7199	19.3963	17.2361	19.0346	20.9166	19.789	20.6351	19.2918	16.7062	20.8391	18.9141	18.7093	20.1398	22.094	22.5514
956	247.14	1.06	1.59109	-4.1	0.003	26.3119	35.2679	34.5917	42.884	33.269	36.8668	33.9959	42.3535	40.2216	34.867	37.5821	43.6088	39.1895	40.5475	44.1337	39.1568	39.1553	45.4682	44.5659	40.0517
980	354.212	1.06	1.74715	-2.65	0.027	34.5133	39.7786	45.0142	66.1433	48.168	49.3543	42.3145	69.8222	86.7955	50.2728	72.2367	76.2001	66.7552	74.1723	80.7624	57.1449	63.1778	71.184	59.2083	79.5588
1003	459.15	1.06	1.56985	2.52	0.033	34.5656	36.4974	35.9608	37.4422	33.8421	37.1893	32.913	39.6377	41.3938	38.8264	34.9144	34.1608	34.1598	33.644	33.0005	20.4263	33.5806	35.4483	24.7778	32.9267
1054	424.363	1.06	10.6184	-4	0.003	25.7638	27.2235	31.4484	37.4869	36.3504	34.3796	36.9413	38.2861	39.5644	36.7062	37.2283	34.9552	38.0158	35.951	40.041	38.9573	38.2043	40.5594	43.6221	45.9306
1194	664.723	1.06	14.0428	2.61	0.028	49.2846	42.0559	27.1442	17.1449	12.9124	9.81349	8.40183	5.5843	6.55575	5.68347	7.69118	5.67542	6.48195	5.93445	5.14749	6.09356	5.88335	5.3105	4.43417	5.86864
1264	350.128	1.06	1.69193	2.41	0.039	27.7946	33.3086	36.4352	73.6216	35.9777	34.3231	32.8695	51.3255	63.9909	34.6047	27.4001	33.5876	29.3377	31.1832	33.5319	25.4504	29.5179	34.5714	31.3872	34.6993
801	329.823	1.05	14.5761	-3.59	0.006	16.5057	17.4164	17.4715	22.8773	16.8919	16.5066	16.8592	18.4595	19.5504	18.1576	22.5841	22.3073	18.5532	23.05	20.5511	21.6872	19.1169	20.0559	19.0975	19.2969
804	496.037	1.05	1.68031	5.1	0.001	32.4832	34.0009	29.9794	26.9249	28.1454	27.0765	23.8652	26.2998	31.1298	30.4847	23.6648	26.8154	24.3753	21.7726	23.1216	22.223	21.5095	24.8309	28.7275	30.2875
805	505.766	1.05	14.0812	-2.92	0.017	12.0027	11.2197	11.0225	10.8889	10.7815	9.24613	11.6447	10.8592	14.8206	13.789	13.1229	12.3869	14.164	12.0319	13.7538	14.1206	16.1639	15.4236	14.0002	12.1521
819	435.728	1.05	14.5521	-2.56	0.031	10.9055	12.0811	14.7237	13.0917	14.8078	15.0522	17.2257	15.6068	14.0205	15.5329	24.5106	16.693	16.3844	17.037	18.9471	15.4396	15.5498	19.6297	16.5643	15.8269
823	434.211	1.05	7.39704	-2.27	0.049	29.4325	32.0095	33.3774	32.3249	32.9552	35.4974	36.3796	36.3147	39.7961	41.4909	42.554	43.1512	44.9887	44.5888	41.8461	41.8664	38.0976	39.2103	36.0344	31.8535
830	120.97	1.05	14.4258	-3.7	0.005	63.6699	61.2529	64.4397	65.1492	59.2127	58.6495	62.5348	65.3258	67.2373	69.4588	66.6778	63.133	66.275	65.3861	66.6455	69.5434	70.6968	72.0245	71.4779	68.9408
832	396.218	1.05	10.0903	4.03	0.003	76.7722	63.5997	86.8467	46.8866	102.542	83.8777	82.1741	43.5498	53.3021	110.177	52.1359	43.4371	63.9757	34.7954	28.882	44.1093	37.0441	46.1488	43.8432	81.9121
846	426.258	1.05	1.85973	-2.99	0.015	56.9157	96.3898	94.4312	109.993	101.553	120.833	79.7397	164.361	140.011	95.2401	140.61	127.419	148.695	110.349	116.116	152.334	230.708	168.201	147.173	157.411
851	627.329	1.05	11.4608	-4.86	0.001	18.1483	21.2298	23.6499	24.9325	22.0451	28.7119	34.8263	34.0566	33.5685	34.4561	30.2688	35.4789	34.7703	34.229	29.4219	37.1166	32.2811	36.0163	51.9743	48.4647
853	141.96	1.05	14.5326	-4.66	0.001	761.11	741.526	749.626	790.812	719.835	710.037	765.97	841.026	823.465	825.045	809.756	765.595	795.773	781.282	824.109	862.544	872.005	884.612	928.845	935.689
863	97.9697	1.05	14.5439	-4.66	0.001	211.429	204.082	206.978	222.473	201.923	196.916	215.707	232.73	234.129	234.998	226.174	214.116	222.024	218.391	233.184	244.946	245.116	249.967	262.614	253.62
866	316.928	1.05	2.97588	-3.55	0.006	8.32826	9.0105	11.4606	13.3546	12.8551	15.3533	12.2346	11.9434	15.2697	15.4916	10.7379	16.2468	22.8634	16.1985	17.2972	14.0043	12.9532	20.8574	19.8718	17.7423
876	352.103	1.05	1.49429	-2.97	0.016	23.0089	22.2305	24.2181	30.0881	24.2891	25.7923	21.969	32.9408	38.4123	23.2008	33.022	41.5999	40.6038	46.4054	61.6594	22.7875	35.7876	48.9983	24.1587	39.1306
882	634.351	1.05	1.30039	3.86	0.004	138.449	85.3869	151.297	46.9143	96.7728	86.8362	59.5821	37.6215	59.3332	147.491	66.3341	55.9504	43.7709	34.6052	37.4665	9.96915	40.73	60.509	17.6175	76.16
889	588.342	1.05	10.9309	-4.38	0.002	7.38218	7.29027	8.58315	10.8676	7.30208	9.26268	10.2674	9.78868	11.3272	9.65443	9.87217	9.61974	10.1611	10.7147	11.0816	9.97114	10.8222	12.1769	12.8557	13.9893
893	264.241	1.05	11.6087	3.05	0.014	238.697	204.909	209.361	135.631	174.04	268.568	267.244	206.787	145.047	270.107	85.144	40.7411	47.3793	27.9171	21.2323	208.083	24.5148	36.8701	342.898	135.424
896	394.023	1.05	1.87478	-2.67	0.025	27.3895	27.7753	27.9013	26.5793	27.1971	26.2218	25.7638	25.841	28.4307	29.2524	32.4853	27.7616	26.3882	28.0484	32.4529	32.2285	31.4671	31.5785	26.7092	30.1085
899	197.154	1.05	11.61	3.05	0.014	23.8768	21.0684	21.7991	14.5321	18.596	27.578	27.5537	21.8959	15.3964	27.9835	10.1725	5.36326	6.18781	4.15826	3.41655	21.5286	3.41479	4.66908	34.4195	15.3652
900	281.246	1.05	11.6086	3	0.015	874.876	735.153	768.532	480.847	622.578	965.158	958.198	752.545	510.206	1020.34	306.622	158.262	175.055	113.356	87.8504	728.943	94.7572	139.031	1249.11	495.968
908	809.577	1.05	10.6437	3.96	0.003	50.7151	31.4072	25.5885	20.6846	18.3524	28.934	27.3824	31.1674	31.4062	29.2799	25.3296	19.3796	17.8352	20.561	16.6285	17.6804	13.7183	20.4324	19.4033	28.8107
909	571.043	1.05	1.64087	2.66	0.026	16.6661	16.2566	17.9438	16.4474	18.6781	16.0963	16.0974	16.0967	18.3301	17.4175	15.7752	15.412	14.9873	15.9348	10.3527	14.1036	14.7444	15.8257	16.18	16.7507
911	501.397	1.05	11.3284	4.07	0.003	359.911	269.636	273.418	52.4806	219.127	300.538	213.704	99.8172	56.3317	357.203	138.633	64.7051	77.5527	29.7711	40.3498	94.6584	49.6623	52.264	132.548	244.291
930	77.9419	1.05	14.1841	-2.73	0.023	0.853481	0.846932	0.773124	1.00474	1.02617	1.06218	1.37609	1.34754	1.24871	1.65836	1.40664	1.65734	1.38428	1.2879	1.79277	1.35706	1.11117	1.58015	1.3691	1.45597
933	207.175	1.05	11.606	3.02	0.014	26.8014	24.5041	25.3782	18.6115	22.8919	31.6483	31.2988	25.3114	19.2253	29.8302	13.2089	7.91254	8.63886	6.24823	5.29771	25.075	6.33747	7.71861	39.3119	19.2226
937	193.159	1.05	11.6075	3.05	0.014	28.0611	26.8139	27.6206	19.7669	23.8592	33.1423	33.7156	26.3309	21.0459	33.8315	13.3039	8.34286	9.24971	6.68474	5.46505	27.5651	6.0504	7.88367	42.3285	20.115
940	167.142	1.05	11.6023	3.1	0.013	12.1767	11.278	12.1531	9.65612	10.6858	14.7202	14.3528	12.3302	9.50815	14.0536	7.04841	4.21413	5.04343	3.95873	3.35377	12.3392	4.28475	4.29956	17.5572	9.65691
950	430.886	1.05	9.22203	5.5	0	37.0797	35.1283	35.6092	35.0117	35.6795	34.0822	33.9662	33.9779	34.6179	34.7574	34.9185	34.1454	34.6953	33.3783	34.3884	33.8375	33.9699	32.6205	33.5055	33.5601
1035	458.144	1.05	1.57945	3.58	0.006	42.3325	43.695	41.5324	45.8607	42.4586	41.0254	39.0798	48.6521	45.0542	47.6648	38.9846	39.7937	38.8333	39.2294	43.8905	25.7344	36.1271	43.1105	32.3842	43.3032
1206	676.46	1.05	10.2369	2.45	0.037	241.104	163.481	115.905	77.6342	46.715	38.8866	29.7188	18.4157	16.9534	15.2499	14.9431	17.3065	18.4713	17.8061	14.1398	18.1279	18.7374	18.6214	16.7536	17.9459
837	572.269	1.04	7.40124	-2.5	0.034	7.01519	5.50358	7.72238	6.71773	8.1579	6.85599	7.62367	7.43417	8.8676	8.88382	8.70954	10.387	10.7659	10.6801	10.2604	8.57386	9.71445	9.80729	7.31528	6.40734
842	344.139	1.04	1.83472	-4.23	0.002	23.4252	26.209	29.8819	28.41	26.8213	30.1444	24.7907	27.0243	34.8628	28.0239	24.7171	35.8828	35.6812	31.3874	35.1134	27.8728	31.6872	35.7357	37.5024	34.8747
844	290.069	1.04	1.67231	2.4	0.04	33.898	31.8481	31.7574	32.717	28.6806	32.2317	29.7878	28.6824	33.6767	30.8629	27.0441	30.1482	28.497	28.6205	32.3283	25.8596	26.2322	31.7822	26.1274	28.4485
845	274.873	1.04	14.4351	-4.96	0.001	30.476	32.2544	34.1979	33.2196	30.9155	32.2658	31.1182	32.7952	31.0107	35.6373	32.0746	33.7671	34.6589	35.0842	33.8728	35.7148	34.5018	39.5425	33.5476	37.8189
847	326.66	1.04	1.61965	-3.7	0.005	72.538	95.4746	100.17	100.878	112.878	94.3327	71.9952	86.8269	132.54	106.245	104.486	144.829	118.67	121.331	132.593	97.1162	121.011	117.744	124.607	112.158
852	328.139	1.04	2.62284	-3.27	0.01	22.549	21.8716	23.285	26.5405	20.9628	26.6316	18.316	21.3947	29.7066	23.4416	19.4816	31.337	36.9603	28.8399	32.6576	24.2387	26.4238	34.6998	34.5533	28.0644
856	105.94	1.04	14.6693	-3.69	0.005	15.8781	17.7856	11.6172	17.7702	16.383	14.2914	18.0811	19.7217	19.1934	18.0298	19.2946	17.889	19.0274	16.7678	18.7643	20.3916	20.1691	21.1759	23.0516	24.246
858	536.333	1.04	9.93428	3.42	0.008	139.91	162.94	191.016	86.3212	210.572	184.682	184.471	108.941	97.53	235.523	104.453	75.7747	87.6998	49.1087	68.3025	124.441	100.709	79.1789	160.796	150.897
873	218.212	1.04	5.8498	-3.11	0.013	5.14643	5.6604	5.5251	5.59279	5.81838	6.03846	5.6981	5.99661	6.1674	5.88508	6.16755	6.34871	5.90841	6.22556	5.67225	5.93538	6.02706	6.47769	6.08034	6.71015
875	195.175	1.04	9.92568	-2.58	0.029	1.23566	2.44468	1.526	2.91739	3.25155	2.63115	4.31582	2.80573	2.98008	3.32503	3.7511	4.54287	3.51569	3.57056	3.74327	4.27134	2.50964	4.0482	4.70946	3.2836
886	81.9386	1.04	14.4247	-3.63	0.005	308.679	302.614	316.343	318.009	297.112	293.027	312.565	321.729	335.039	340.811	332.725	310.845	329.193	317.46	329.264	340.674	341.797	347.392	347.119	335.242
892	160.957	1.04	14.643	-4.31	0.002	17.1141	17.9744	18.1003	17.7233	18.576	17.496	18.992	20.8347	19.2076	19.5958	19.3564	18.952	19.827	18.0995	18.9838	21.834	21.2527	21.305	23.1193	22.6504
914	263.238	1.04	11.6086	3.01	0.015	1118.4	951.939	988.811	632.99	810.012	1267.13	1238.6	967.174	676.536	1295.29	406.544	193.77	222.905	137.393	101.615	961.124	117.555	172.977	1629.72	636.392
917	262.409	1.04	11.6103	3.16	0.012	6.29891	6.02684	5.09848	3.24317	4.50247	7.82186	6.85086	5.26228	3.98604	6.60851	2.33171	1.08631	1.16725	0.4119	0.285112	5.29846	0.515481	0.774759	9.08232	3.85695
919	183.138	1.04	11.603	3.01	0.015	17.6678	15.0781	16.0287	10.8521	13.4449	18.695	19.7686	16.2243	11.6495	20.3469	7.94825	4.70143	5.0894	3.6702	3.19352	15.7993	3.4026	4.43677	24.3828	11.9178
931	500.393	1.04	11.312	3.95	0.003	1071.35	806.895	812.042	147.473	645.454	885.951	630.395	252.32	153.927	1063	403.798	171.365	193.509	72.1113	104.949	276.052	128.833	159.44	387.414	729.016
936	127.112	1.04	9.75416	2.87	0.018	9.87393	8.23565	8.41414	7.9835	6.20379	11.3807	11.3642	11.7629	9.29323	9.18374	8.31033	7.7046	7.37043	8.31061	6.15079	7.38456	5.26742	7.54126	6.7772	9.16563
938	391.739	1.04	11.228	-2.26	0.05	0.0281699	0.0275062	20.8136	21.806	28.0283	26.3886	31.4967	25.3315	26.6066	26.2523	41.4155	44.7917	33.815	33.1561	35.4616	28.4691	24.4356	28.2873	28.916	30.7638
963	363.068	1.04	1.60869	2.59	0.029	24.9705	26.7563	27.1588	28.7875	24.5487	29.0454	24.8586	25.3908	29.0673	26.1269	23.8014	26.7816	25.4918	24.1565	26.6538	23.1225	22.9414	24.0576	23.7456	25.351
977	470.07	1.04	1.64585	3.05	0.014	21.3811	19.5198	21.4996	19.4585	13.0465	17.869	16.0953	19.4341	18.9339	19.9119	16.4462	16.7111	16.3513	15.343	16.7979	15.263	16.1032	16.8541	15.7858	15.8608
1113	389.124	1.04	1.59015	4.21	0.002	958.374	890.819	804.316	695.926	763.483	635.359	615.349	681.155	678.639	659.245	717.512	703.75	632.715	678.811	644.217	579.668	605.1	590.039	572.443	625.61
1195	707.469	1.04	10.5388	2.57	0.03	245.327	169.037	112.122	74.3189	37.8659	24.803	21.9762	20.9851	19.3281	15.8597	13.354	14.7904	13.9917	14.8582	12.0991	10.7668	9.93781	11.5699	10.4257	5.84583
1480	378.645	1.04	3.06113	1.84	0.098	54.5167	60.0184	84.9029	155.245	86.5604	93.8089	110.07	171.629	209.377	89.3295	60.8775	86.494	77.0724	75.7386	70.8489	59.7716	125.069	73.3836	90.8961	96.8457
864	247.242	1.03	12.7515	3.04	0.014	13.8283	10.596	8.06026	5.59341	8.96918	10.2103	8.99472	5.88136	5.14317	11.6517	5.17608	3.19204	3.77683	2.93742	2.92525	8.71284	3.01361	3.52235	10.4903	7.43632
872	102.956	1.03	14.154	-3.09	0.013	10.4112	11.3178	9.8791	11.0387	10.9432	12.3769	10.6347	11.5422	11.0952	12.0055	12.6599	12.0166	12.2111	12.143	11.6486	12.3339	11.1064	12.2637	11.6282	11.6786
891	628.264	1.03	8.16599	-2.21	0.055	8.51827	9.13362	10.5263	10.7158	10.6064	11.3826	11.983	11.2084	13.312	13.4896	14.3615	14.5173	14.2717	13.2753	12.5045	13.5236	13.6165	12.6836	11.3435	10.4395
918	619.437	1.03	10.9852	-2.76	0.022	29.6511	26.8137	23.5471	24.5264	20.9329	22.0929	26.3078	24.8985	27.945	24.363	25.8032	25.3286	27.2657	26.9771	29.3545	29.2851	27.7701	30.7411	33.4386	36.6905
935	313.835	1.03	14.5823	-4.46	0.002	26.7007	25.3952	27.6672	27.3103	25.8515	25.8974	29.4519	31.2539	29.5311	29.4585	27.731	27.2542	29.2087	28.0181	32.7082	31.6403	34.3296	32.7601	35.6831	36.8856
951	109.102	1.03	9.73247	2.65	0.026	12.3334	12.9477	12.247	12.6777	9.49829	16.6377	15.9334	16.0089	13.1828	13.8585	12.7938	12.5583	11.4533	13.0192	9.82149	11.9721	7.76965	10.3882	10.2353	10.3485
954	181.155	1.03	11.6071	2.81	0.021	14.7541	14.8134	13.3802	10.0202	13.0146	17.5128	16.9987	14.004	10.2455	16.9689	6.314	3.87801	4.13102	6.41342	6.23939	13.755	6.71625	6.67251	21.3278	9.84487
957	746.045	1.03	1.7966	-2.78	0.022	8.56364	12.2513	13.317	6.89939	12.3138	10.2775	6.23348	12.1206	8.42145	13.6167	14.8279	11.2993	11.6355	12.7937	14.4945	11.2621	13.4983	14.2755	14.7178	14.0763
958	280.36	1.03	11.6162	2.9	0.018	4.07522	3.43979	3.78594	2.42262	2.94409	4.94437	4.88409	3.83674	2.7245	6.34998	1.07888	0.664116	0.83456	0.50344	0.402885	3.51175	0.353278	0.772748	6.88939	2.10373
959	111.116	1.03	11.606	2.95	0.016	9.01282	8.1353	8.86072	5.74034	7.10661	10.3389	10.1397	8.92224	6.35999	10.958	4.25088	2.89462	2.91367	2.8009	2.3738	8.59306	2.74017	3.12789	12.9389	6.35323
962	430.325	1.03	10.5934	-3.14	0.012	6.61004	10.6965	14.8438	14.6818	14.4232	12.7199	15.7407	15.6088	17.2589	20.5376	18.9957	25.6019	21.7905	16.9019	16.924	44.3276	18.5744	18.8952	40.8482	22.9129
976	303.036	1.03	1.53639	-3.69	0.005	75.1317	92.3642	92.702	101.003	97.4972	94.6771	77.8235	90.6212	121.52	97.9426	106.483	117.679	97.8675	104.946	107.384	104.692	101.724	112.072	117.122	104.873
989	574.219	1.03	8.9615	2.98	0.015	10.8228	10.2249	11.2739	10.1571	12.6038	13.4078	11.9254	9.89029	11.9124	15.3481	8.79912	10.9219	8.84877	5.5644	6.47602	7.94071	14.5898	7.41246	10.2416	9.11842
1009	605.094	1.03	1.8634	-3.06	0.014	8.47547	13.1511	11.168	10.7528	14.4035	13.8886	11.0059	14.2609	20.1744	19.1346	16.0075	15.3504	15.7349	18.3402	23.9681	18.7042	16.4009	17.2577	15.2105	19.7045
1010	625.324	1.03	11.4461	-2.84	0.019	7.4659	5.44294	4.69168	4.47006	3.8685	3.94188	4.03935	5.31108	4.91369	4.37277	5.04613	5.50223	5.54785	5.77202	6.06795	9.40348	10.1387	11.2823	15.792	16.8109
1014	443.333	1.03	11.1805	-4.28	0.002	41.2261	40.4003	46.896	47.7096	56.8836	50.5769	56.9408	52.9424	54.5441	62.9	57.7356	57.6125	56.2389	51.5795	59.064	56.1657	57.4465	59.3422	61.9577	68.9233
1026	460.357	1.03	9.60617	3.62	0.006	6.35819	4.98471	4.79575	1.16659	2.59891	3.99774	3.21013	1.91118	1.49328	5.65963	2.85893	1.13426	1.55214	1.39956	1.16481	1.68462	1.49534	1.52351	2.11726	3.42008
1046	627.328	1.03	10.6137	-4.05	0.003	10.1409	11.2173	11.3393	17.9765	11.7999	14.2523	17.3621	21.4175	19.4643	17.2035	16.8544	14.991	17.8704	20.2047	20.5001	18.002	18.1334	20.9096	21.5131	26.9084
1050	229.198	1.03	7.79256	2.76	0.022	19.8857	19.5226	18.8439	17.6835	18.1133	17.4273	16.833	16.3417	17.0656	17.4703	17.1453	16.125	16.6293	16.4914	17.1641	17.0755	15.9059	16.9746	16.1978	17.9988
1071	144.139	1.03	6.54058	-2.51	0.033	19.8044	20.9352	20.2629	20.9377	21.6499	20.7053	21.1123	21.6561	21.9162	21.6577	21.464	22.5048	22.0378	21.6807	21.3379	21.6863	21.523	21.7632	21.5953	21.5634
1077	572.357	1.03	10.6259	-3.18	0.011	3.29296	4.12197	3.7691	5.6946	3.31045	4.77139	6.53536	7.09203	6.5893	5.85461	5.80356	6.4268	5.98067	6.48009	6.16315	6.73488	5.48192	7.05211	6.47897	8.05051
1102	477.774	1.03	14.0902	-2.8	0.021	10.3722	9.06127	10.7161	10.3144	9.8722	9.53949	9.38759	9.89183	7.13734	9.4036	18.5166	16.533	10.7785	9.36602	11.1267	11.4745	18.9098	11.0155	9.45776	11.1213
1154	186.073	1.03	1.644	-4.35	0.002	39.3476	44.8755	45.8927	54.9512	45.8849	48.1896	46.4203	57.2823	57.6331	49.2241	49.951	53.8827	52.1438	55.1895	53.662	54.1132	52.9202	59.1596	57.2747	52.4468
1197	271.091	1.03	1.66335	3.08	0.013	15.0811	15.0354	16.1007	19.0919	16.7155	16.3583	13.4996	18.5231	21.592	14.8888	13.5453	15.9719	12.6859	16.8739	13.9513	13.8005	13.2671	16.1103	14.9827	15.004
1344	463.081	1.03	1.57832	1.87	0.094	28.6859	27.9636	31.3286	40.3427	32.3002	33.4304	29.2773	37.145	48.6515	33.7748	32.8974	28.5749	26.2052	25.5332	29.5242	30.481	29.0391	29.3962	28.8076	36.8358
877	496.287	1.02	9.78837	2.8	0.021	37.8124	38.4127	36.48	32.7144	30.5419	42.9485	38.9064	39.6992	34.6509	35.8211	33.8903	33.331	30.5534	32.3787	29.0795	28.1096	32.7946	30.3922	33.7617	38.8506
879	828.517	1.02	11.1564	-3.1	0.013	10.5932	11.4483	13.0448	16.7505	16.8127	26.9378	25.9468	24.7997	21.9601	22.7879	31.1693	29.6494	20.7026	27.2573	19.9734	30.4283	18.4464	27.4874	30.1772	39.0851
894	433.206	1.02	7.39747	-2.14	0.061	126.459	133.424	142.985	138.937	145.268	151.525	157.62	160.021	175.705	182.043	185.69	192.976	193.846	189.698	180.023	179.093	169.588	165.834	156.14	138.289
897	279.864	1.02	14.596	-4.16	0.002	54.6037	48.4232	50.0033	54.8425	48.7522	48.1977	54.6296	58.4549	55.8508	57.0275	56.467	51.8135	55.2379	54.815	59.0655	58.9467	61.6549	57.9932	66.1906	66.1208
910	284.267	1.02	12.7532	3.07	0.013	18.3686	14.3206	11.5154	7.16772	11.3595	14.6621	12.8672	7.1606	6.80457	15.516	7.66312	4.40471	5.35158	4.07384	3.69685	11.968	3.9236	4.49562	14.0388	9.34616
916	283.263	1.02	12.7585	3.04	0.014	90.3902	65.6424	52.0215	29.7313	54.8584	64.9942	57.7231	30.1421	30.6337	74.0053	31.5142	19.7213	20.232	15.5132	13.3746	53.5663	15.9922	16.8466	66.192	42.1346
921	391.185	1.02	1.55382	-2.58	0.03	418.423	541.376	552.575	760.334	600.84	616.93	516.39	797.105	871.548	573.515	909.79	971.269	932.693	943.283	1047.47	432.939	971.236	965.916	509.601	963.433
965	213.067	1.02	1.4161	2.54	0.031	19.8008	16.0424	16.1481	19.7983	16.5257	20.3874	18.9363	19.2337	17.2297	17.0264	13.0523	14.577	14.246	14.8811	16.1429	14.403	14.755	13.4593	14.6775	22.279
966	322.271	1.02	11.6158	2.98	0.016	6.70344	4.99725	6.46677	3.87561	5.24498	7.68104	6.61577	5.95523	4.35533	8.89998	2.96368	1.82886	1.67218	1.62411	1.2183	5.01153	1.61596	2.28396	9.71944	4.60142
986	189.164	1.02	11.6071	2.97	0.016	11.1809	10.3583	10.728	7.95042	9.59979	13.955	12.7812	10.879	8.26301	13.9594	5.0997	3.33993	3.53889	2.78569	2.13728	10.6182	2.79808	3.53335	17.6008	8.05885
1000	202.894	1.02	14.1939	-4.02	0.003	18.2437	20.0057	19.1681	18.6201	17.6999	18.3227	20.7952	18.9982	21.0393	21.2393	19.6318	19.7167	19.9132	20.3269	20.799	21.0644	21.2075	21.3002	21.9061	22.0164
1006	265.252	1.02	11.6352	2.93	0.017	110.686	89.8361	77.4434	37.7318	60.499	79.1333	62.9769	40.2144	29.1703	70.0434	41.8183	21.7975	26.9853	15.1305	21.5387	77.5063	19.4362	23.3794	62.647	55.6434
1024	761.508	1.02	10.0546	4.54	0.001	32.5584	30.9209	27.176	20.599	19.6316	21.7562	24.7452	24.1289	21.8168	25.089	22.4551	25.9801	21.9573	21.6122	17.5825	18.3011	19.3135	21.7104	17.4776	16.7606
1190	306.045	1.02	1.54835	3	0.015	26.0556	16.798	19.0421	30.0613	18.6244	32.8082	16.349	26.3293	32.4812	32.9852	20.6111	18.6005	19.5493	16.6922	17.9672	21.3218	17.646	18.7884	23.079	21.4724
773	663.035	1.01	1.79867	-3.1	0.013	15.0892	14.4057	13.5345	14.6467	14.4581	19.9718	16.7333	20.888	23.0316	23.2587	22.734	23.3373	21.7434	20.1674	27.0252	20.0845	19.9472	25.1644	19.3446	23.9446
925	456.191	1.01	7.39755	-2.15	0.06	278.563	295.601	310.993	304.389	311.145	324.172	339.73	331.812	369.833	370.681	388.929	408.815	403.673	402.049	382.485	371.802	366.202	348.81	320.198	294.169
939	528.324	1.01	9.89104	2.8	0.021	23.8506	22.4127	21.8783	10.6947	19.4638	20.1558	17.6819	11.14	13.499	21.641	9.6416	10.6937	9.36283	8.82105	8.81737	11.555	19.9527	12.0532	16.1797	17.5384
941	392.189	1.01	1.55578	-2.57	0.03	75.3194	100.683	105.923	135.184	108.874	112.828	95.5564	147.122	157.07	108.027	165.165	176.635	168.001	173.362	189.96	78.2345	176.94	171.469	95.8532	172.481
945	528.121	1.01	1.62953	-2.84	0.02	36.9908	48.1206	41.287	47.1257	43.1293	43.8934	41.6308	53.8092	51.7814	42.6986	50.6858	59.1506	51.7281	61.3944	58.9527	40.8605	62.2033	56.3118	40.3813	56.6513
947	671.286	1.01	8.15522	-2.09	0.07	317.069	332.716	349.504	356.907	365.259	374.642	400.174	405.364	452.073	449.27	465.304	482.425	479.009	477.992	453.3	440.966	430.63	416.821	388.297	348.603
952	728.06	1.01	1.62849	-2.42	0.039	7.07348	7.6301	6.22806	5.91123	8.11487	8.84604	6.64386	6.77761	7.56766	6.57677	7.53026	9.20283	8.43914	8.56824	7.38958	6.57843	7.95831	10.0436	9.76793	8.86008
955	672.29	1.01	8.1546	-2.08	0.067	108.654	115.515	122.213	124.295	129.35	132.83	140.175	144.007	157.882	160.624	166.188	167.697	167.655	170.988	163.05	155.691	151.583	145.497	139.567	120.737
999	409.309	1.01	11.3591	-3.37	0.008	13.8009	14.8372	12.4508	11.7446	16.6656	17.2344	17.9601	14.3864	17.7761	22.3226	30.7623	22.2754	17.5027	13.1277	19.1573	40.2882	23.2333	20.9181	36.2019	21.5132
1012	169.123	1.01	9.75332	2.49	0.035	18.9808	19.3916	20.3276	19.2537	14.4668	26.8772	26.3582	26.5611	19.0874	21.1868	20.2663	19.1792	16.848	19.737	15.6225	17.4692	12.9117	15.8652	15.9185	16.9479
1016	285.877	1.01	14.642	-3.7	0.005	24.817	26.1443	26.8009	28.5601	27.847	28.4623	30.4404	30.1908	31.223	34.401	31.8046	32.2655	23.384	32.8037	36.7994	33.3516	33.0458	35.6362	36.3968	34.7194
1022	337.17	1.01	11.6183	2.82	0.02	194.538	177.374	193.329	146.707	192.556	239.252	243.649	220.512	152.053	257.729	99.9931	56.7522	59.3785	38.7076	31.9489	207.908	35.0406	50.1339	327.055	159.845
1041	580.347	1.01	10.9331	-3.41	0.008	5.63921	5.77458	6.04108	6.81812	5.75035	7.25142	7.53278	7.27139	8.8266	7.5037	7.08084	7.13366	7.75399	8.6305	7.83027	8.25967	7.32911	8.00177	7.82794	9.87685
1104	458.334	1.01	9.62858	3.18	0.011	136.395	106.689	89.9056	20.9542	62.0356	91.3203	61.243	29.6039	21.7567	102.066	52.2186	28.4079	30.8421	17.3041	21.0888	38.4222	27.6288	26.2546	51.3085	70.8669
1207	531.764	1.01	14.0864	-3.02	0.014	6.39644	8.29671	8.23786	6.32546	4.5712	5.76336	6.79073	4.96095	4.35407	7.0135	7.95881	8.02726	7.58689	8.09718	8.54977	7.73221	8.46235	6.59899	4.9602	7.37676
942	398.247	1	8.48993	5.4	0	115.824	61.4404	67.3708	86.8108	74.5101	58.3773	80.9941	59.7102	99.8258	61.5048	80.823	50.3128	48.2555	44.2195	59.3246	49.1515	46.9774	41.3968	72.0865	57.535
961	537.336	1	9.92691	3.45	0.007	53.5129	62.912	66.805	33.9828	78.2045	66.1106	70.1647	42.2969	44.5499	88.2304	38.6427	32.9114	33.0619	21.1875	27.039	50.7108	42.4589	36.458	61.5212	62.8198
967	432.177	1	1.59657	-2.59	0.028	45.4669	52.0912	48.3275	59.7308	49.5904	48.5723	52.8808	72.334	67.39	56.9575	78.2575	58.3146	53.3188	56.2999	70.5585	80.576	67.9581	62.4777	66.7815	85.4845
975	127.967	1	14.1426	-2.58	0.03	23.0865	21.7678	21.8838	24.7329	22.4404	23.2189	23.9625	21.7996	22.7804	22.5381	23.5799	25.0854	25.482	24.2642	21.8519	25.5249	23.2758	24.573	23.2529	25.3394
982	421.797	1	14.133	-2.73	0.023	24.8781	24.2167	26.7008	25.8084	24.8447	25.4227	25.1309	25.192	25.5764	24.862	26.0291	25.9061	25.7058	26.3462	26.8436	24.396	26.7733	28.2316	27.4865	29.3303
987	282.253	1	11.6189	2.84	0.019	188.938	161.276	170.799	104.857	137.778	213.049	206.67	160.394	114.349	217.514	77.1119	52.9574	59.5897	35.7788	33.2196	160.236	37.5276	42.3918	270.739	114.125
990	349.663	1	8.96632	2.53	0.032	37.7937	45.9752	52.2665	39.3788	43.4631	43.0194	32.1529	35.9355	45.0672	40.9604	21.3796	32.7526	27.8494	22.7297	29.299	24.448	52.9438	30.1713	39.6958	35.0015
1008	168.03	1	2.96587	-3.51	0.007	5.36387	8.46999	10.7672	16.6252	14.8367	21.5891	13.3802	14.6124	26.2134	21.5627	11.8532	24.3672	32.8522	22.1557	26.0509	15.687	14.7407	31.9966	33.0688	31.0634
1018	341.176	1	11.6186	2.91	0.017	15.6317	13.3796	14.0555	10.051	14.4849	17.3333	17.7998	16.1598	11.8458	19.6386	8.756	5.90007	6.58337	4.75582	5.16267	15.4451	5.47311	5.47609	22.0625	12.737
1049	319.195	1	11.6139	2.78	0.021	17.5259	15.7274	16.8191	13.8321	15.952	18.0001	19.3208	18.8067	13.6305	20.8261	10.2733	6.08319	5.43682	4.35893	3.77007	16.8282	4.38401	4.91548	26.4477	16.048
1052	305.015	1	1.45063	3.52	0.007	50.2487	52.8816	49.9887	42.5727	49.7619	41.5362	40.9428	42.377	44.7148	44.2528	40.5815	46.2403	41.0736	39.4725	41.2748	41.6878	40.1645	39.554	44.4599	42.3365
1111	314.089	1	1.54603	-3.15	0.012	17.8903	24.0492	24.2211	30.4678	27.1163	28.4902	20.5609	27.1522	38.2946	29.1436	26.6388	35.5244	29.6003	31.3976	32.47	29.6549	30.9435	37.5727	33.146	32.9167
1144	274.274	1	7.28202	2.61	0.028	132.796	126.055	128.491	119.163	115.337	119.259	109.633	112.066	120.822	110.489	112.604	111.907	115.196	110.93	109.868	113.061	110.856	113.968	112.829	116.432
1157	945.611	1	10.0472	2.69	0.025	26.5598	15.8752	13.2558	13.6626	16.8254	12.4085	6.63801	6.84614	10.1832	12.8557	9.24463	8.90697	7.30342	9.19037	8.64488	9.73678	9.44367	8.0261	6.72463	10.5252
1307	720.487	1	10.2025	2.25	0.051	330.903	235.764	148.057	80.4931	43.9816	37.1644	15.7721	17.1656	14.7998	14.6523	23.6181	14.4478	24.5217	12.1327	14.1199	11.493	19.2651	13.019	14.2366	21.7755
949	153.165		11.6084			11.9839	7.20089	11.501	4.71899	5.7646	14.5195	13.3482	7.78222	5.24982	13.965	2.7181	1.4391	1.59178	0.864728	0.838527	7.69239	0.794567	1.03215	16.399	4.97645
960	205.884		14.5671			15.1119	14.9731	14.0444	14.396	14.7518	13.8751	14.8584	16.6339	14.5222	15.628	15.3659	15.9967	15.1337	14.97	16.3482	15.5265	15.6639	15.9445	17.5418	17.9721
969	625.069		1.61706			13.3226	18.3994	14.685	18.9838	10.9806	14.6788	13.8025	16.0289	17.9395	15.8569	20.2901	12.5353	19.6819	17.4938	20.8165	18.1019	17.8464	23.3591	17.9508	23.7628
971	486.317		6.52911			5.3183	4.81135	5.27001	6.20232	6.24704	6.62726	6.45823	7.10438	6.7078	7.38824	8.13562	7.67595	8.2761	7.37826	7.39739	7.5802	7.26776	6.99418	6.53471	5.43402
978	673.38		1.55153			69.6611	50.1596	86.9789	45.8817	85.1515	55.973	33.9664	22.5528	67.8622	87.0628	36.1649	41.5396	46.7596	31.1653	50.218	8.76938	48.5977	46.9793	10.6087	36.2756
979	257.147		1.60672			19.605	5.10057	24.274	45.1763	27.6921	28.1559	7.88246	52.2631	48.6055	22.0405	58.1621	57.2608	50.943	56.5238	54.1604	31.3193	67.4071	51.5789	7.82159	57.157
983	543.472		11.6253			24.9484	20.3584	21.0611	9.55549	16.2697	28.3554	25.4963	18.1484	9.31217	29.0511	3.38533	3.75479	3.23496	3.73182	3.00402	15.3478	2.57085	3.66025	37.8666	6.55886
984	541.059		1.64177			26.9435	24.8777	25.7387	23.1709	21.1244	22.2021	20.7088	20.049	26.8184	22.8628	19.0515	20.0555	21.198	19.8123	23.1819	17.2472	20.2365	21.1829	22.0907	22.5776
985	250.073		1.92022			55.2803	47.4776	52.9706	34.6435	45.0454	46.7032	35.1945	29.6226	43.052	48.6488	30.9285	36.0481	32.5029	31.8914	35.3943	30.1427	27.6983	36.9342	31.5934	50.9399
988	388.803		14.1179			22.6878	21.1744	21.5483	21.0323	20.8323	22.0607	23.0706	25.8062	23.6699	23.0114	24.0294	22.4725	21.5357	23.3723	24.4635	24.9396	25.5466	25.8134	26.4293	26.043
991	455.188		7.39755			1221.53	1272.64	1340.16	1320.99	1359.77	1409.6	1448.71	1459.32	1602.1	1623.21	1692.05	1746.77	1746.31	1741.33	1662.32	1609.62	1577.56	1511.44	1382.43	1265.5
992	380.209		12.7523			32.3752	26.3943	20.1993	11.1459	20.4859	26.642	23.6751	12.8891	11.3331	30.0855	12.0229	5.81737	7.51088	4.44891	4.67494	22.2784	6.1329	6.54515	27.6864	17.7482
994	176.153		10.0864			3.37934	4.45671	4.86037	2.09344	5.39621	3.09019	3.91365	2.05725	2.48798	6.45312	2.91637	1.78049	2.74563	1.03077	0.99681	2.34777	1.49177	2.46937	1.98096	4.38523
996	672.377		1.54784			200.615	143.367	249.372	139.831	247.294	163.194	104.9	77.6069	203.202	242.931	114.379	130.353	141.026	96.9158	151.264	35.6375	145.107	144.365	40.0594	108.48
997	827.513		11.1554			20.9477	28.6732	29.7526	33.2494	34.9486	56.1894	52.331	51.0499	40.9124	46.5902	63.4746	60.0386	40.5955	50.9055	39.5339	63.5625	38.0036	53.1193	63.5767	80.8014
998	597.813		11.4515			4.59156	4.22196	4.7519	5.45659	3.3726	6.41019	7.5042	8.0306	7.29379	6.90925	7.27109	8.35503	6.37664	8.45505	6.86708	7.6948	6.14937	7.0621	8.26993	11.4973
1001	147.958		14.1178			6.37424	5.92333	6.07699	6.94531	6.36832	6.53676	6.45705	6.40073	7.05865	8.17422	7.53469	7.52201	6.87812	7.21094	7.12305	7.28459	7.41541	7.00275	7.13076	7.6495
1002	143.107		11.5996			6.27904	5.13718	5.4617	3.7589	4.73286	7.02759	6.69702	5.46349	4.46332	7.43046	3.09487	2.36526	2.11969	1.81126	1.51594	5.5242	1.48097	2.02825	8.54834	4.5414
1004	265.253		12.7518			102.294	73.6595	56.6732	31.5284	57.6973	68.0907	61.9338	31.1647	30.3832	82.3049	33.1752	20.0908	20.7678	15.1563	13.9609	58.3381	16.0847	17.3566	74.1005	46.9612
1005	315.841		14.6558			26.2089	26.4153	23.3524	25.0058	24.7789	22.0933	23.5855	26.6632	26.6199	25.2864	25.4726	23.5361	28.9377	26.9713	30.0899	30.98	26.6087	25.943	31.2415	26.9975
1011	465.226		1.95539			122.11	120.391	105.318	62.2087	137.595	118.861	96.7585	55.9515	96.057	151.432	54.6494	50.5593	51.7112	49.4331	57.0764	50.2816	44.6275	53.8778	54.4771	172.423
1013	627.261		8.16942			29.435	28.9337	31.5395	32.458	33.8152	34.4166	36.8859	35.91	40.2237	42.8386	42.5529	43.3835	42.2452	44.3579	42.4344	41.0776	39.0933	38.5659	35.2107	30.8256
1015	387.962		2.96193			4.01589	4.38396	4.85665	6.10653	5.50689	8.07003	4.57638	5.62133	9.15813	8.29968	4.84716	9.77191	15.302	8.27802	11.3979	5.37508	5.11722	15.7504	14.6055	12.8263
1020	187.099		9.76959			33.6981	35.0309	31.4897	29.5186	25.6439	43.3595	40.2067	38.53	31.4668	34.6026	32.6592	30.6054	28.6024	31.5032	26.8799	28.6892	21.9735	27.9154	28.0266	32.3109
1025	199.172		11.5905			22.6433	19.4897	19.7815	15.5883	18.1087	24.705	23.4903	20.003	16.6429	24.3663	13.6713	9.71866	10.6349	9.46864	9.33422	20.6398	8.64846	9.78585	29.7176	15.9635
1027	212.173		11.6018			4.93205	4.07001	4.25218	2.90487	3.19042	5.23271	5.72573	5.34999	3.36977	5.95167	2.30564	1.02086	1.24647	1.07792	0.976788	3.87832	0.906759	1.36022	7.73875	3.02422
1028	495.053		1.67902			31.9345	28.6093	31.4695	27.2537	27.2127	24.8738	25.0582	27.9338	32.8903	29.3103	24.2283	25.8108	23.2853	21.2209	25.3858	24.7978	20.978	25.4481	29.7773	30.2074
1031	237.87		14.502			20.2718	19.028	19.5046	23.2773	20.448	20.4396	21.4581	19.7635	21.1861	20.0143	21.7621	21.2506	23.186	19.932	20.7399	22.171	24.37	21.9017	23.4818	26.6602
1033	194.163		11.6115			4.38019	3.68951	4.22733	3.03825	3.57834	4.99172	5.62157	4.01436	2.66791	5.40674	1.73469	1.15716	1.06083	0.851898	0.726861	4.36734	0.68959	0.892823	6.71184	3.39083
1037	346.237		10.086			19.4524	17.4663	21.913	11.9777	25.2143	18.4813	19.1844	10.5933	13.1646	24.7362	12.5052	10.0267	15.2337	8.90225	8.75605	11.732	10.696	13.33	12.0986	22.9376
1038	673.291		8.15371			29.1428	27.8815	29.8256	30.4014	31.9566	32.4232	33.818	35.466	39.3286	38.5944	40.6296	40.4072	40.3937	40.5674	38.4384	38.4055	37.3179	34.8752	33.774	29.6375
1039	151.113		9.74628			12.3573	14.7958	13.1108	13.9595	9.56749	16.7959	16.5557	17.7095	12.6795	15.6025	14.0453	13.8283	12.2631	12.8833	9.62477	11.8719	6.85444	11.3795	10.2466	12.141
1040	393.184		1.55676			47.4871	61.4402	62.4795	81.7641	67.3429	69.3315	58.7678	84.9464	97.4976	63.9542	97.5764	100.609	99.1975	103.736	110.282	45.8574	103.272	102.671	57.4883	101.248
1042	247.24		11.6282			13.7378	12.1204	10.314	5.00498	9.21624	12.0537	9.50813	5.9711	5.23564	11.3302	6.05807	3.70604	3.94968	2.49657	3.26006	11.2467	3.16835	3.43061	10.3601	8.60679
1043	389.182		7.43195			9.2377	9.78665	10.4997	9.87943	11.794	10.8112	11.0759	11.7759	13.5332	12.537	14.0416	13.3924	14.4473	13.4878	13.7078	11.8521	12.6538	11.4669	11.2859	10.5542
1044	368.308		10.2552			10.9004	7.26488	13.2865	18.5585	14.0183	16.6951	22.6019	26.6762	14.3318	19.7137	19.3496	23.931	27.0758	18.8834	39.6172	96.4215	25.8686	47.5433	43.7477	38.9934
1047	84.9636		14.0921			247.622	234.221	230.658	242.883	238.54	241.104	241.996	238.714	241.436	239.833	240.235	243.696	246.901	249.195	250.133	249.461	249.273	248.509	238.359	238.173
1048	602.085		1.62317			12.7727	14.3869	14.8341	14.9795	12.7965	15.1246	12.9953	13.3759	16.3635	17.3897	15.7371	17.9756	17.0968	17.3397	17.525	14.0838	15.8491	16.1579	14.0474	16.7261
1051	690.302		7.09525			3.41254	3.08376	3.51103	2.95016	3.79141	3.68643	4.302	4.30395	4.53764	5.0103	4.9661	5.6901	5.95831	4.63683	5.00553	5.08253	5.11176	4.09447	3.68611	3.3482
1053	331.077		1.73924			31.2706	38.7327	38.5798	52.9652	43.1458	33.6421	41.3623	60.7309	52.7725	27.8233	38.1248	60.6713	48.5761	62.4857	60.9649	45.2518	52.4203	58.4374	48.6262	57.4364
1055	996.545		9.77339			11.2217	10.5834	5.41704	7.79869	4.36291	11.0364	11.9368	12.903	4.78075	6.76675	6.4862	5.83907	4.94376	5.31131	4.31811	4.92307	4.56489	4.95969	7.13551	7.80845
1056	434.752		14.0929			21.6283	22.7772	17.9702	14.7314	14.1601	21.0015	18.7522	16.4933	25.0976	25.2197	28.1948	16.2867	18.5845	20.6273	27.4499	26.8277	26.8382	28.1527	29.469	26.7044
1058	334.172		11.6159			13.6437	11.2782	12.1593	9.50043	10.9766	13.3927	14.3263	12.4341	9.19829	13.8864	7.69813	4.00515	3.60421	2.77311	3.16053	11.877	3.05043	3.57803	19.4341	10.0967
1059	146.166		2.54881			11.1211	7.78622	7.72232	6.15772	7.04054	7.35152	5.92835	4.77862	6.67169	9.53591	6.57013	5.49278	6.04923	5.35445	6.33986	4.71489	4.50991	5.98261	5.37105	6.4278
1060	178.919		14.5894			16.2998	16.574	16.3752	17.2568	15.0417	14.9282	17.8604	18.085	17.1191	16.9703	16.6382	16.0347	18.5283	17.6917	17.6332	17.1529	17.9296	19.7744	19.7786	20.3868
1061	398.771		14.6372			33.8244	33.3426	34.3263	34.6106	27.6573	34.3534	28.8288	37.5275	41.1697	42.1742	40.2407	28.3284	42.7841	42.0575	44.382	46.2111	48.8192	31.8921	45.9066	44.6472
1062	444.186		10.3454			15.0163	17.2601	23.2414	14.7447	20.8872	34.9048	27.8548	22.7238	24.1616	35.8074	43.0116	30.5004	27.9188	27.5688	30.8628	50.0246	19.4041	25.6	50.9722	42.411
1063	293.855		14.5543			57.4675	48.1849	51.1019	53.6072	48.9944	59.4515	52.0494	57.4949	57.1848	51.9283	52.7151	54.6512	56.1353	63.1683	53.7039	61.0463	58.38	58.449	63.0035	63.4088
1064	437.092		11.6066			4.97432	4.76455	6.51822	4.70666	6.79209	7.71802	8.41952	6.45048	5.25115	7.61276	3.78951	2.05389	1.92004	1.35222	1.11458	7.11883	0.839795	1.74567	9.82844	4.89276
1065	266.256		12.7454			21.0277	16.312	12.0486	6.54678	11.9169	14.5888	13.6301	6.47582	6.74615	17.2955	7.51753	3.49367	4.61562	3.51091	3.60435	12.4823	3.50857	4.04814	15.8792	11.5003
1066	665.112		1.63017			23.4834	36.4397	35.7812	38.9621	37.6688	37.5299	29.9954	41.2739	43.0818	38.3713	41.9299	40.724	43.75	42.3295	42.2371	35.6315	36.4795	44.3556	45.0907	46.8787
1067	300.124		1.78735			19.8292	20.0862	21.1009	21.5415	20.0842	23.4998	19.2482	18.9753	21.2814	21.4304	18.0047	18.7662	19.4478	16.9663	17.6773	18.1467	20.1053	20.5693	21.0928	20.2465
1069	198.16		11.6031			3.04223	2.8488	2.74958	2.11713	2.69693	4.45502	4.09532	2.61491	2.54989	4.33004	1.33089	0.608508	0.896652	0.515653	0.434736	3.38124	0.62966	0.566789	5.52557	1.67753
1072	287.634		9.937			8.91363	9.6188	8.99469	6.54378	10.0606	6.51268	8.11541	9.24975	11.7295	10.1826	7.098	10.0234	11.8347	10.4643	17.2881	14.9368	44.4292	28.2445	35.5845	45.9745
1074	696.539		11.4616			14.522	11.2084	64.4296	72.67	73.4406	42.6294	51.2426	59.1326	40.8301	41.2449	79.3591	82.1287	64.0609	60.1537	61.4404	62.1436	62.4924	61.3548	64.5144	76.8136
1075	488.08		1.6042			26.126	28.4452	29.2538	28.393	27.3721	27.5984	26.3682	28.1333	31.7003	27.8118	28.6772	30.6787	27.9745	28.4972	31.6133	28.9732	29.9581	29.8033	30.7646	34.1737
1076	553.308		9.60496			12.2427	10.6369	11.4584	9.45759	9.83315	10.9771	13.0668	9.47741	5.05167	12.9915	8.49709	8.08033	7.35334	6.54788	5.91784	11.4444	7.63899	7.45449	9.31444	9.3634
1078	391.925		2.97677			7.93983	7.57283	8.83537	9.87147	9.294	10.8154	8.81578	8.93525	12.0505	10.4089	8.06683	11.2298	14.9919	10.8499	13.3745	9.28546	9.00678	14.63	13.2461	13.6712
1079	354.274		10.2556			23.9224	18.0766	18.0464	10.2375	18.8229	17.5861	19.9087	12.5779	12.7028	20.1066	12.2253	8.18222	9.95115	7.5443	8.13552	12.0264	8.69611	9.24988	11.2704	26.8139
1080	286.884		14.1546			43.8916	42.2725	40.4749	42.7696	36.7126	39.645	39.7406	29.8712	38.908	38.5968	37.5138	37.4042	35.3865	37.8502	39.0983	30.5857	29.0198	37.4275	28.2508	34.5433
1081	452.769		14.6553			21.0673	20.3274	24.3351	22.9623	22.9248	13.9847	24.5323	24.4061	24.1536	25.242	25.7056	26.4007	26.9617	26.2409	25.3542	25.7511	28.0213	18.8632	28.7393	27.1795
1082	252.831		14.6018			7.60669	7.82382	8.96826	9.30637	8.03441	8.22897	7.87544	9.05224	8.49459	9.5161	8.6167	9.13699	8.51981	8.52224	9.49867	9.7097	9.99381	9.95924	9.08561	9.08114
1083	266.947		2.96276			28.115	32.8726	36.9957	46.5181	41.2737	52.3653	36.2882	39.3715	55.9591	53.0443	34.77	53.9529	70.9966	52.0252	57.77	42.585	40.6658	68.5772	68.7006	63.1275
1085	99.9516		14.1401			41.1862	40.9979	38.6987	40.4523	40.4907	42.0858	41.2093	39.2161	39.6426	40.9724	42.3725	42.3564	42.9646	41.1975	40.2416	41.5049	43.0636	42.5231	39.9804	41.0019
1086	261.968		2.96845			21.7439	23.8385	25.4059	31.7112	29.1489	37.8253	26.7331	26.0563	37.8439	35.6905	23.446	38.3426	49.108	36.2319	39.0002	30.1248	28.6507	47.8563	46.4795	43.0404
1088	887.385		8.63317			67.3894	76.6451	77.5829	80.6095	83.0721	81.9327	89.5009	92.821	102.201	100.035	101.15	103.067	103.171	102.037	104.227	96.2711	94.5191	90.8035	88.896	78.8961
1089	251.901		14.1471			12.9689	12.4588	11.0642	11.4617	10.4448	10.9236	10.9477	10.6361	16.9505	11.3209	11.7401	18.1401	17.8139	17.2746	11.0283	11.4977	17.1811	18.6825	17.7763	10.7039
1091	552.229		8.97078			8.87531	10.7366	11.1988	10.4085	10.0077	9.10371	9.36792	9.02341	10.7394	10.0096	7.72078	8.52298	8.81039	6.48019	7.18363	6.39909	9.978	7.43826	10.0583	11.3699
1092	781.25		3.0824			1.88446	4.82644	3.87904	10.0768	22.3286	3.92871	4.87629	7.22656	6.26344	12.8856	11.0806	10.7802	15.8703	9.77418	24.8436	37.8571	14.4733	10.5707	14.0105	15.3766
1093	287.889		14.5439			44.7758	44.8464	48.2429	46.5716	42.51	40.9646	47.0798	50.4557	52.7747	56.4012	52.0483	44.9926	49.0951	46.9295	52.9308	54.8041	54.6606	56.5045	57.7576	56.5888
1094	346.047		1.65194			56.1181	75.7001	70.1279	87.7158	73.5473	79.0471	67.034	96.4175	94.9895	71.7085	85.0449	103.578	100.705	96.216	97.4704	66.2815	110.731	108.651	66.3035	104.438
1095	88.9331		14.547			115.537	112.576	113.606	117.94	109.743	106.594	115.516	124.747	123.598	123.257	120.693	113.701	117.33	115.766	120.44	127.289	128.63	129.698	136.335	133.369
1096	544.478		11.617			10.7973	8.21947	9.40066	3.37912	5.91241	13.144	10.7489	7.42028	3.69511	12.1855	2.29313	1.38659	1.44372	1.60621	1.29068	5.96705	1.05078	1.19965	16.8321	3.50941
1097	727.419		9.78165			11.7686	13.547	8.91832	6.76955	4.86306	7.7911	8.17064	8.37201	7.3276	8.29259	6.85397	7.59028	5.5012	5.38484	5.73661	5.81068	6.43544	5.59542	6.69084	7.92712
1098	196.908		14.6406			15.663	14.3711	14.3934	15.2402	13.5617	13.9485	16.2524	17.7688	16.302	16.2545	15.709	15.8134	15.8346	16.0124	17.43	16.59	17.8075	16.0508	20.1642	17.77
1099	276.883		14.6132			24.4843	25.6375	23.5848	24.2965	24.5765	24.7731	25.3532	26.5518	25.5636	26.7677	24.2156	25.1216	26.9508	25.9415	28.2517	27.835	27.0958	27.3109	33.2967	33.4873
1100	303.228		11.6033			11.992	12.4496	12.1956	10.706	12.242	15.301	15.5581	13.1164	11.1447	16.185	8.36704	5.01954	4.9644	4.02177	3.85081	14.0506	3.68116	4.59441	20.6352	11.0518
1101	782.251		3.06971			0.80125	3.17167	1.25591	3.61662	9.79944	1.93912	2.43101	3.87421	3.11492	5.0846	4.37627	5.05486	7.20834	3.58088	10.632	16.9487	6.18988	5.89722	5.84261	7.06769
1105	764.663		14.054			4.03529	4.28053	3.88165	3.76733	3.18868	2.95281	3.54971	4.52951	3.04402	3.97919	4.45718	4.44968	5.60451	4.10909	5.12047	3.30498	3.41227	4.4248	4.36952	5.29374
1106	428.888		9.22253			17.826	17.9027	18.6624	18.1888	17.9065	17.9829	17.1901	16.8251	18.3897	18.5238	17.284	18.0037	17.1151	16.9108	17.4806	17.7537	16.4846	16.1262	17.4685	18.0341
1107	583.254		8.48984			39.7246	36.3585	39.432	36.355	30.4106	46.6304	41.414	39.6701	43.8713	33.1163	28.1624	34.8548	33.3598	35.3259	28.653	31.8248	27.6218	32.7789	34.8743	44.6349
1108	280.093		1.57634			112.379	93.9239	84.5803	71.0815	81.4112	80.8382	77.605	74.9906	75.0609	89.378	72.7473	63.9061	62.1638	63.7449	71.0139	83.1402	72.2527	68.8989	88.6681	75.8638
1109	208.179		11.6014			4.22034	4.17383	4.00583	2.96361	3.20304	5.41948	5.22558	4.5497	3.39285	5.69526	2	1.08047	1.07565	0.714791	0.724495	4.11514	1.01983	1.2725	7.8338	2.85041
1110	470.346		8.91841			28.1453	26.8984	24.2268	16.9278	23.2997	24.6495	21.5328	17.8689	19.9334	20.523	11.9969	12.9686	14.7189	8.89865	11.1422	23.4243	20.0591	13.9155	29.664	17.5033
1112	338.171		11.6139			43.4608	38.6191	45.9331	29.6917	38.1127	49.1996	50.1471	42.5724	32.6721	52.6015	22.0079	11.759	12.64	8.54895	7.29531	42.2113	7.88388	10.8608	73.9758	34.4173
1114	729.503		10.9343			69.1403	56.445	52.3287	57.8194	37.4761	56.5954	57.4725	58.6354	64.3081	50.8875	47.7813	47.3698	50.8128	54.2299	47.3236	45.5488	38.2935	45.227	48.7974	56.6001
1115	521.345		9.9621			3133.58	3613.6	3947.31	2530.98	3670.05	3617.01	3314.42	2707.75	3137.65	4112.33	2154.02	2457.51	2361.15	1713.41	2151.47	2096.52	4187.36	2628.99	3065.71	3610.71
1116	415.074		1.7237			30.2724	28.1262	30.9492	25.0214	27.171	27.654	24.504	27.5094	29.853	27.1005	25.458	25.9855	23.4158	26.1003	29.4779	22.881	24.5627	25.9778	23.4231	27.6833
1117	369.133		10.3257			10.7266	11.5076	13.9799	13.8375	15.0385	15.1367	14.5205	15.7238	17.4334	18.5557	16.3971	13.3963	17.0396	16.6079	16.2977	31.2122	18.5346	22.9226	18.9509	20.0832
1118	663.461		10.9486			9.28355	13.4457	16.3845	16.6687	16.3427	15.9943	17.6111	16.7509	18.997	16.9408	21.6426	20.8763	20.7721	18.4172	19.8266	21.1562	30.4402	78.3923	61.7919	56.7686
1119	653.394		10.2276			13.7178	12.5945	10.5385	7.4903	9.3795	12.9673	7.46143	10.1529	11.1409	13.4957	10.3295	13.765	13.7159	11.6836	12.0115	13.2148	14.3501	12.5971	14.059	15.0235
1120	658.712		14.0693			10.1639	11.6384	8.82493	7.56243	8.57197	8.01888	7.11163	6.63675	7.57274	8.54821	5.78147	7.48038	6.18644	8.2331	7.70707	6.46562	5.74287	8.17773	6.80656	7.86439
1121	442.236		1.66482			102.631	97.5106	107.104	133.48	109.829	138.935	91.5278	97.6747	154.55	128.212	88.0609	98.4687	75.9942	116.953	130.216	83.6455	70.7077	86.5713	62.5169	111.08
1122	155.107		11.6074			5.07706	4.33251	5.23691	3.87528	4.59617	6.68008	6.63278	5.54183	4.45333	6.03792	3.15521	2.34588	2.32932	2.1716	2.04318	5.283	1.89483	2.45833	8.30868	4.16919
1123	545.079		1.71945			32.5057	38.5906	39.9673	39.8944	38.4022	32.3498	32.4238	43.6619	39.3361	31.8638	24.4392	36.006	29.6957	37.1392	33.9398	28.7513	29.9581	33.1115	32.0048	37.5807
1124	344.253		5.19925			12.4135	10.5608	12.4719	11.8334	9.23756	12.1594	11.1009	12.1495	10.2445	11.4762	4.57068	3.92982	3.57595	3.32091	2.68232	4.96924	6.98499	7.22142	22.0925	5.08593
1125	780.249		3.07982			7.33098	26.7235	10.5184	30.0266	62.7232	13.8512	17.8345	21.2831	21.2112	35.1717	32.1593	31.9658	47.6599	27.9441	72.1837	111.504	44.9824	33.8312	40.3209	42.8845
1126	130.059		1.52983			37.1228	34.3408	36.7683	52.7252	31.8359	42.1095	44.5754	62.2498	55.9974	42.6995	45.7472	52.8975	56.9784	60.1723	69.2032	48.7059	47.4436	56.2893	47.2343	52.8618
1127	214.106		1.80333			5.76686	14.3372	8.67446	7.43215	12.0739	6.94059	6.47615	6.03069	11.9078	6.69982	5.70884	6.66956	5.25585	5.49899	5.77605	5.51943	5.36587	6.32321	7.08867	6.95903
1128	330.816		14.3614			58.1312	57.5426	55.5266	58.856	55.7792	55.8422	52.3553	51.7094	54.2335	54.836	52.9379	53.9071	53.9905	54.7878	55.1542	49.3996	55.5287	51.3855	52.4715	51.6047
1129	188.188		1.97335			10.3931	9.70438	6.8587	4.87405	7.1323	9.97853	4.31915	2.42309	6.69885	8.01382	2.81985	3.29883	2.6523	3.32223	3.62275	2.59641	1.69038	2.70566	2.41674	12.842
1130	545.402		11.7745			12.4153	12.8446	13.0303	14.8751	15.3405	17.2392	16.3212	18.9175	16.8914	18.1109	17.8377	15.8878	16.6708	16.5731	17.2204	18.6969	15.9738	18.6659	19.6745	21.7237
1131	549.152		1.61083			32.6543	27.2261	29.7906	34.039	27.2792	26.2643	28.6064	37.0153	33.4272	25.528	33.0071	25.1548	23.1238	24.5313	29.3256	25.8349	24.1123	26.7628	18.7369	28.6416
1132	350.898		2.97102			33.9009	37.9967	41.0927	48.0659	45.6717	57.467	43.9676	42.502	58.3841	55.0187	37.9493	57.3574	70.4373	54.1758	57.1177	48.0302	46.3375	67.8645	65.5079	62.9807
1133	612.306		10.037			23.1345	35.3167	33.0318	23.0783	23.735	37.3756	38.0345	22.052	25.64	39.3609	31.6232	34.1448	25.0196	41.9011	26.4445	47.3871	45.792	55.2713	59.1755	75.7976
1134	376.258		8.49392			180.55	97.5528	108.838	139.558	126.318	99.6576	137.248	97.0744	160.702	104.99	148.674	90.2362	84.902	82.6837	100.185	87.3674	81.5562	71.3473	121.104	97.3971
1135	275.109		1.51735			396.871	403.715	406.782	398.048	378.467	401.414	345.966	390.951	421.361	427.774	365.858	363.408	367.298	345.99	384.114	188.555	352.061	384.031	222.565	387.876
1136	200.891		14.5587			23.7444	24.5533	26.3414	27.9325	26.8257	27.0826	26.0214	26.9356	26.3208	29.3856	26.8971	28.5582	29.0848	27.6096	26.9703	28.5531	26.5322	29.7484	28.8028	27.3857
1137	165.923		14.6695			12.3336	15.9433	10.9765	16.4818	15.4428	15.4747	17.1178	16.8816	15.974	15.8583	16.9384	15.6993	16.325	16.1345	17.6315	17.5004	17.1579	17.2961	18.1296	17.0065
1138	596.339		9.57669			23.728	23.7461	35.7749	18.2231	15.3173	23.0458	21.3309	21.6545	19.2887	30.7757	19.7466	20.5667	17.0261	16.8978	16.5859	15.249	15.2484	18.5374	17.7545	22.915
1139	339.203		11.6219			115.396	101.822	100.935	65.455	92.5345	112.697	103.896	91.3015	66.3529	117.064	71.5817	22.8869	26.0354	26.4975	37.7429	118.731	36.776	21.9311	134.455	95.5039
1140	224.019		1.53246			85.2393	96.8391	91.7414	116.867	93.3545	104.855	93.3567	122.088	121.522	97.2292	101.43	112.374	120.518	108.117	115.631	104.82	119.427	126.508	118.604	116.769
1141	170.931		14.0599			6.15808	7.06451	7.21826	7.25772	6.42039	6.66888	6.45898	6.40487	7.06188	7.6134	8.30291	6.83425	7.92526	7.50485	7.82967	7.16606	6.8252	7.32101	6.48407	8.00282
1142	807.496		10.6224			43.2231	23.8221	19.0414	15.0835	13.8111	20.6088	21.3776	21.9433	22.1657	22.4799	16.6745	15.907	14.1107	15.4557	13.3892	14.3711	9.80802	15.748	16.5669	22.2057
1143	92.9111		14.3465			3.08989	3.25943	2.92606	2.76148	3.3752	2.72782	3.36281	3.2794	2.95241	3.19493	3.24776	2.6352	3.08852	2.98909	2.72689	2.97257	2.80268	2.43838	2.84263	2.40231
1145	706.377		10.5761			5.75931	5.0425	5.43982	6.45708	4.13015	4.88308	4.6492	5.33322	7.27205	5.21688	5.89859	6.17218	6.8278	7.10202	7.01041	5.07037	4.99851	7.54984	7.35166	10.6528
1146	749.693		14.0566			6.70308	4.00647	4.17431	4.87777	2.82651	3.78107	5.64016	4.57006	5.82047	5.00427	4.66451	5.30025	6.19346	4.74153	6.54601	6.26202	5.31492	5.66552	7.32059	6.19587
1148	606.421		10.3565			13.8768	9.6591	9.41025	7.80883	8.29369	8.97628	9.22116	10.6934	11.2521	11.3872	9.94844	10.8898	10.638	10.9181	11.0898	11.961	14.4052	11.8831	13.3633	12.7232
1149	520.341		9.9607			10144.1	11730.6	12710.8	8157.63	11863.7	11522.7	10635	8713.09	9985.13	13064.8	6880.35	7947.98	7654.44	5559.11	6960.5	6773.59	13637.6	8536.1	9996.19	11634.7
1150	256.079		1.48873			12.972	11.5587	13.9111	12.76	14.442	14.0006	9.86942	14.0409	17.5451	15.1014	12.9473	16.6918	15.9097	15.1836	17.1965	13.7579	15.8658	15.7897	16.0661	15.5041
1151	503.268		9.76679			1139.72	1117.7	1013.6	1002.51	716.966	1236.06	1330.92	1412.22	1006.19	1085.85	1002.88	912.717	882.747	967.583	887.85	945.404	685.118	890.526	1000.12	1132.08
1152	373.812		14.6767			23.9641	23.6174	24.1231	23.276	21.3411	22.9388	24.9401	24.5225	25.3701	22.6935	21.8468	23.1862	23.7754	25.3445	26.549	25.4359	26.0773	27.0841	28.7966	28.8755
1153	888.389		8.63208			29.0243	31.2429	34.5899	34.4701	37.1455	35.6092	37.3767	40.0054	43.2393	42.8622	42.9516	44.3692	45.5249	43.0148	44.7912	42.3779	41.0111	38.7344	37.8051	31.9111
1155	495.208		2.75876			17.0032	23.3067	17.9381	10.4115	14.5144	13.7615	10.9795	9.98873	29.4858	19.0688	11.2801	11.249	9.75978	11.02	13.6515	9.42538	10.434	12.0269	9.40155	15.9451
1156	325.213		11.6131			38.6537	43.2628	54.0991	43.6075	55.9407	84.2439	84.2176	70.1011	48.9593	97.5677	30.9268	16.5525	18.0381	12.6461	11.0831	62.9189	11.5188	14.6451	110.218	41.0578
1158	225.188		11.6023			32.6289	30.9548	30.6782	24.033	30.1922	40.9622	40.8377	34.8614	27.3709	43.373	21.5241	15.7316	17.7586	15.0749	15.0732	35.5702	16.337	18.0829	50.3334	28.0855
1159	966.671		11.9296			9.3949	10.461	9.48109	13.9365	10.3991	14.9674	15.1891	14.4882	13.8516	10.1908	15.7172	15.3585	15.9277	18.1961	15.1197	15.3108	9.28131	13.4885	13.4381	16.0527
1160	327.089		9.46302			26.151	32.2185	35.1348	34.2919	34.0604	32.5635	31.7322	32.9367	32.2872	30.5625	30.5451	31.331	31.5563	31.223	30.753	29.3796	28.7568	28.4009	28.3293	29.8683
1161	585.225		8.9728			5.54443	7.06435	8.73905	7.68316	8.00273	11.6318	7.63691	5.80567	8.71202	11.2835	3.829	6.38821	7.09482	4.49927	6.44496	4.63796	7.34265	5.55429	8.30605	8.50633
1162	736.3		7.96554			4.75438	4.63632	5.09928	5.34324	5.80578	4.88751	6.01427	5.24592	5.8185	6.26038	6.40225	6.10256	6.57045	6.18886	6.97559	7.28236	6.40307	6.74351	5.64119	3.91008
1163	441.233		1.66427			420.89	383.361	408.584	546.916	430.946	572.52	379.473	403.538	635.474	547.098	367.832	404.889	305.887	491.847	531.618	329.036	284.093	336.956	230.138	446.074
1164	353.268		10.2555			79.5391	60.9131	56.9934	28.7582	57.4647	53.0981	61.6322	30.761	32.5499	66.4703	33.2109	18.6634	22.1214	18.3736	15.4863	33.7124	18.1523	20.103	32.0067	95.3494
1165	707.162		1.54715			5.36184	7.73249	6.05716	9.25707	6.43299	7.56927	5.94498	8.99984	11.1283	7.5814	9.20872	9.54536	8.38849	9.76759	10.8769	9.19705	7.65363	9.64795	7.95299	9.44164
1166	677.078		1.64735			12.2539	11.807	11.5744	13.578	11.6487	12.3779	13.1367	14.5814	14.0629	12.3762	13.1122	11.1152	11.7999	11.896	10.9948	12.249	11.64	12.4058	8.53586	11.5207
1167	222.021		1.53487			656.8	736.365	711.49	877.891	708.175	792.006	722.276	895.845	913.024	738.167	763.32	857.662	902.202	823.411	869.298	767.706	867.993	935.128	903.519	870.791
1168	484.361		9.98189			25.5452	23.7547	21.3253	7.66693	21.796	23.3044	20.6394	9.6882	8.42901	23.1217	11.7785	9.54547	10.3805	7.27725	7.53807	14.3858	15.2502	9.12325	18.8427	18.508
1169	955.576		8.96618			16.4102	24.5316	23.2002	16.0982	18.1192	21.3198	13.4527	10.6159	25.6343	19.8546	3.10155	10.7241	9.09533	3.47177	6.0041	8.45663	32.6468	10.1951	16.1497	13.9181
1170	228.197		7.79131			127.42	122.131	117.394	111.978	114.187	105.471	104.696	100.422	110.135	104.386	109.379	104.545	95.9624	104.802	104.063	105.113	99.4876	104.82	103.734	111.697
1171	404.185		10.3544			52.7712	55.0602	68.9487	42.0358	59.2854	100.741	74.6688	61.0021	62.7705	94.1119	123.309	91.3378	76.7733	78.5319	91.533	95.6312	49.9853	81.602	76.9165	133.722
1172	221.898		14.1542			14.4217	13.3339	13.2775	13.7928	13.0399	12.7477	12.9832	13.2126	12.9677	14.0914	13.9424	13.6138	13.3773	13.5807	12.7446	14.2912	14.6689	14.7378	15.2572	15.4574
1173	339.249		1.54458			83.6235	105.952	121.577	117.483	119.939	113.808	88.486	125.783	123.562	114.558	161.367	194.484	180.355	181.251	174.711	608.06	169.863	186.961	625.539	156.992
1174	176.924		14.6496			8.5782	7.87404	7.42626	9.3922	8.48853	8.92452	8.51406	9.11949	9.03004	9.22497	8.23954	8.72822	8.73019	8.86538	9.17938	9.76465	9.80295	10.1374	9.80627	10.3455
1175	145.931		14.6702			33.7041	0	31.3028	33.7876	34.3349	35.2414	24.9751	39.9484	27.622	39.1948	28.7799	27.5357	29.827	30.6148	44.23	50.9469	50.2078	48.8669	54.6935	58.772
1176	179.125		1.00498			7.01074	7.67966	7.41561	7.89983	8.14401	8.36062	7.6895	8.14174	9.2241	8.98917	8.43867	8.41778	8.42639	8.81711	8.46828	8.39857	8.25882	8.62466	9.12935	9.81093
1177	627.073		1.70285			11.9911	13.4905	15.7201	18.5025	17.0527	14.9738	14.1578	19.2863	20.2293	12.9143	17.5004	18.1063	17.1766	18.5538	21.2382	16.8518	17.4541	17.9363	16.8309	22.5592
1178	190.013		2.97232			3.51217	3.59245	3.6193	4.15113	3.83706	5.53592	3.76029	3.66186	7.31023	6.15425	3.22952	6.73053	9.60355	6.03615	7.13998	3.63848	3.59136	8.97323	8.69264	8.77647
1179	292.865		14.3919			30.5262	30.2127	28.4331	31.9593	29.8184	27.1896	28.5512	29.535	27.5849	31.1705	31.2336	29.4133	31.0429	30.3198	33.0648	31.7756	29.9992	29.4736	32.1778	31.0746
1180	396.337		13.0484			1.13291	1.5226	1.81656	110.435	188.179	168.828	139.458	134.897	168.282	161.289	172.427	170.951	168.035	123.079	207.764	151.152	217.939	160.587	145.297	193.94
1181	538.328		9.92033			26.1463	26.0585	30.2524	16.3419	40.1541	29.7392	33.1299	20.0128	21.2896	39.3071	22.4414	18.0343	18.2003	13.746	16.4279	23.9182	22.9528	20.0315	29.3213	27.5145
1182	881.353		3.09875			0.47543	6.14746	1.98458	7.71461	18.8725	3.22223	6.55217	7.64328	6.57455	10.1482	11.2878	8.97669	11.9075	9.08958	16.4075	37.1196	15.9224	6.97797	12.3148	14.2215
1183	340.219		11.6303			28.9966	24.0078	25.2154	15.8594	23.021	28.1106	25.9275	21.7653	17.4712	28.4253	17.7086	8.66641	10.1708	7.01568	8.37056	29.5909	9.30421	10.8185	33.5954	22.4127
1184	300.281		9.80025			6.26026	7.30991	8.55071	10.0969	12.8785	10.0362	10.2625	8.8693	10.2397	13.3091	12.2406	11.261	10.5204	10.9817	10.5454	10.9147	12.2845	11.8029	11.9759	13.7216
1185	268.086		1.72935			98.7462	106.709	109.117	115.516	104.635	102.259	99.8228	109.349	121.055	113.567	53.0436	61.9606	59.0486	58.7367	60.4133	103.734	59.6941	61.2675	181.713	60.5362
1186	596.33		10.912			71.1061	66.0267	72.2889	96.7547	67.7621	75.5068	92.6224	98.2148	97.4627	87.9784	84.5087	82.5705	91.1327	95.2678	105.198	93.9343	85.4079	96.0384	115.929	142.161
1187	449.775		14.0974			23.2561	21.793	22.0854	22.7113	22.6143	12.9341	12.3344	23.5215	21.9318	22.5709	23.6729	22.3798	22.4994	22.3696	25.1698	25.3471	22.8373	24.4066	25.4688	26.2303
1188	639.438		9.98603			36.2305	30.6985	28.7683	13.4709	18.7202	18.0382	10.0321	10.7827	8.71205	17.5324	7.1528	7.9416	8.91916	5.31812	5.13719	8.08592	8.86065	6.77396	11.7163	32.0469
1189	425.37		10.614			12.4153	12.2654	14.0285	15.2363	15.2013	16.4698	16.9501	17.3185	16.4493	17.5756	16.574	16.0456	16.9645	16.5224	16.1518	16.1219	16.4618	18.131	18.3244	19.4286
1191	605.329		9.56232			49.9563	70.7891	69.4029	42.7224	39.7817	47.2724	79.4475	44.0826	43.5227	51.4464	44.5818	42.4577	40.3543	40.3677	38.7434	38.9402	36.0829	40.4573	46.9247	54.555
1192	303.308		8.25608			17.592	12.5188	12.7657	9.86427	8.6917	12.0616	8.95341	11.3867	12.6985	10.051	8.58722	7.43718	7.8164	8.35408	7.97369	11.0528	13.1516	9.26561	8.68999	10.913
1193	696.713		14.0668			7.74096	7.33369	5.79507	5.53408	5.08346	4.06595	7.27475	4.50778	5.58772	5.94108	4.17502	4.52449	6.29115	4.8339	5.54196	4.8679	4.59313	4.91995	4.08403	4.616
1196	304.89		14.6543			19.0254	18.4516	29.403	19.6515	19.9519	19.2377	21.9811	25.7862	34.2123	33.888	36.1958	24.2339	24.2066	23.6686	38.8553	29.2808	28.5954	27.5686	41.1238	32.5825
1198	514.11		1.64086			24.9831	25.2707	24.9366	28.3815	24.8319	23.8798	20.6785	26.892	32.7615	22.2047	25.6776	31.9746	28.5102	31.4935	37.2489	22.9172	29.2014	32.2038	23.8362	32.4338
1199	486.106		1.56432			39.066	51.3973	67.7015	71.4533	72.2578	59.1491	48.6909	65.5588	90.4058	70.1204	71.3099	83.1964	70.9765	74.9623	74.1676	74.014	65.8707	72.6898	95.5234	77.4398
1200	94.9905		14.251			2.7814	3.24417	3.49371	3.97056	3.98392	3.74287	4.32225	4.16883	3.23028	4.01521	4.13728	4.28741	4.66118	4.47827	4.33767	3.91366	3.14681	4.55588	3.7819	4.5694
1201	302.305		8.25016			90.7385	64.8155	60.5195	50.7593	49.0596	66.2894	46.9866	61.8877	60.8572	55.7872	45.1847	45.3465	42.9743	41.6298	44.4376	59.9261	64.9028	50.6558	49.4194	55.322
1202	344.311		10.7343			5.04535	5.2977	7.80294	10.4919	6.14645	11.9275	12.4178	14.3425	6.11522	7.00965	7.57327	12.6249	13.4695	9.13851	22.1562	54.2547	10.8688	19.1628	21.8853	22.7325
1203	547.158		1.52595			17.8277	18.735	22.222	28.6753	23.168	22.8844	20.6128	30.3379	38.5233	24.9339	32.1748	30.4414	26.6422	28.8316	36.6056	27.1529	28.2504	31.4161	24.7923	35.0397
1204	666.088		1.66945			12.1357	14.1731	15.4445	14.5306	14.5076	18.0055	13.6234	16.1606	20.2274	18.7451	16.5281	18.588	14.9867	15.0852	19.9405	21.1336	17.817	18.831	28.6948	20.1293
1205	579.342		10.9382			20.2343	20.9185	25.0579	29.4739	23.3927	30.1058	32.3703	33.7773	36.012	29.9023	31.0926	30.6863	31.9968	34.397	32.6132	31.2143	28.0617	33.1039	34.4398	39.7978
1208	501.277		8.97176			122.646	144.099	143.031	118.956	130.519	145.435	116.549	101.371	160.204	138.478	72.7713	104.987	98.7737	71.0158	80.5253	85.7746	178.875	101.31	133.536	119.953
1209	704.058		1.60362			6.49539	8.13309	6.01198	7.50802	7.60596	4.78133	7.62349	7.58728	8.01817	8.07281	9.05948	8.64504	7.11959	7.91632	9.07379	7.28269	6.93618	8.10579	8.21026	9.86962
1210	621.287		1.57168			11.7987	7.62313	15.2807	7.28091	15.9292	9.01004	6.28832	4.88925	13.1115	15.6886	6.54712	9.43883	9.21421	6.3726	9.53304	4.49924	7.38122	8.00832	5.51307	6.61218
1211	409.799		14.6157			26.0289	24.2164	25.6901	26.9281	22.4558	23.6814	28.9061	28.557	22.93	28.5175	28.6307	29.8924	28.5598	30.3628	32.3966	21.9452	32.4479	31.429	25.3684	26.6059
1212	956.581		8.96632			8.07573	14.5332	12.7078	6.41297	7.43085	12.9784	6.97085	4.15054	12.5105	11.1198	1.68521	5.01736	2.8241	2.31045	2.97284	2.17263	17.0192	3.859	8.88164	7.77171
1213	623.051		1.65109			17.2766	16.8707	14.8597	17.9138	15.1944	16.366	12.0832	16.6811	17.0958	17.0801	15.3157	15.0983	14.536	14.653	15.8097	12.3	12.2184	14.1919	13.1542	17.4247
1214	659.399		9.96544			6.95843	6.78555	8.00786	8.62577	6.14419	4.68268	5.75674	8.88523	14.3623	9.59783	6.04344	10.2828	12.3166	8.2992	12.794	8.51247	31.3392	14.8271	13.8048	19.5662
1215	391.799		14.4637			27.6572	29.4041	30.4262	31.265	30.0781	27.7927	39.2022	32.2227	35.7637	34.8668	33.1469	43.0659	40.5838	42.482	35.6883	35.4281	31.2137	31.8055	36.9987	30.6299
1216	310.122		1.78866			101.328	139.004	135.422	152.946	134.931	132.903	124.12	160.599	166.427	135.854	139.624	171.685	161.722	160.623	168.496	120.445	169.817	183.225	134.287	165.748
1217	597.333		10.8995			17.1904	18.1486	18.454	25.0897	17.714	19.8917	24.3056	26.3934	26.2805	24.0467	21.9128	21.3682	23.8192	25.0808	26.8044	24.9051	22.1528	26.5061	30.9411	35.879
1218	206.595		10.074			4.74439	3.55063	5.92475	2.92627	7.76569	4.80206	5.80546	3.61894	3.2875	7.09117	3.55561	1.74137	4.11444	1.84909	1.97521	3.55816	2.19132	3.15423	3.57104	7.27316
1219	326.216		11.6165			8.18349	8.75267	10.8257	9.47525	12.4058	17.6349	19.0906	16.0335	10.5112	21.034	7.10563	4.32995	4.0682	3.44612	2.39082	13.219	3.30666	4.19296	24.0545	9.53708
1220	511.282		7.90671			18.443	13.4318	12.4118	12.7275	16.6544	16.4294	12.8903	11.2946	15.7342	18.5699	20.9189	16.9115	16.909	16.2319	17.2043	16.5595	14.3362	16.8165	16.1792	25.0908
1221	482.05		1.6513			24.4085	24.5028	23.1593	23.0933	24.2372	23.8008	20.019	23.7818	24.9288	26.6231	22.5344	22.7286	22.0961	19.9339	21.4451	17.4186	21.3022	23.9231	20.5473	26.1346
1222	468.388		10.5701			56.9694	58.2897	64.2257	77.6198	72.0272	64.944	70.549	77.8321	77.2089	73.2473	72.9352	70.0641	73.681	72.1118	77.8358	71.0144	73.3323	80.8493	81.7593	89.6989
1223	429.033		1.86175			93.4394	98.5509	111.218	98.8988	100.681	106.873	82.2657	107.951	119.108	105.033	119.59	109.225	104.108	105.483	137.791	110.948	108.043	118.513	101.466	111.993
1224	234.158		2.80243			13.4087	10.1905	9.76657	7.6306	7.82035	8.9888	7.54088	9.1219	9.25984	10.7634	12.3913	11.6476	10.324	9.04576	9.99752	9.45224	9.72576	12.1635	12.8847	13.9436
1225	515.266		9.78627			23.8735	19.199	19.2998	17.5553	12.4005	21.4008	21.1478	22.9593	16.5223	20.3199	17.1501	17.8127	14.714	16.0267	15.2537	16.3969	10.3923	15.6296	18.5522	21.571
1226	779.343		9.46259			3.62719	3.35663	3.08854	3.35664	2.96353	3.8191	3.93761	4.52841	4.84743	3.60663	4.40279	4.6142	4.70809	3.63773	4.30617	3.27693	4.78621	4.17675	4.2399	4.37193
1227	337.834		14.6031			21.3246	22.8828	21.2107	23.9301	22.1289	20.2002	21.5438	23.2729	23.8673	18.281	22.4685	22.7392	22.1486	21.1879	24.4599	24.7261	26.1824	24.2109	23.7767	22.8848
1228	340.246		1.55554			14.0451	18.0537	22.486	26.9943	19.7366	27.3958	21.2985	22.4877	33.6744	29.7239	29.4613	33.7645	34.1845	34.697	33.4219	107.295	31.5997	34.4786	109.211	31.5521
1229	352.824		14.0818			21.8198	22.976	23.5073	23.0091	23.9645	19.7445	25.8316	24.9136	24.3599	25.7421	24.9926	28.4124	23.8315	24.379	27.3436	24.0088	24.43	25.4691	24.8572	24.8528
1230	390.127		1.58912			134.546	129.809	119.927	103.015	112.236	96.2435	86.2085	102.706	98.4149	102.928	105.347	108.741	94.5732	104.156	95.5455	86.6361	89.2295	96.3861	85.691	95.4434
1231	770.516		11.4339			13.8418	10.0762	8.39607	8.91578	8.79172	9.35717	11.0846	10.7694	9.27863	10.6975	10.6785	13.4993	11.2078	11.7134	9.26856	11.0597	10.186	11.5772	14.4563	13.7558
1232	390.227		9.52067			111.991	119.178	119.43	113.315	150.193	125.446	105.049	99.025	129.388	121.317	94.3685	104.654	129.743	124.774	140.294	157.613	164.584	175.295	161.764	200.214
1234	492.309		8.75766			109.529	125.245	127.483	80.9989	110.964	121.035	106.973	104.644	117.579	119.793	71.0215	94.9543	79.9255	65.4275	73.1662	75.6412	152.673	96.5619	122.555	67.3468
1235	204.896		14.0867			13.4473	15.0039	14.0684	15.3334	15.0398	14.9791	14.6629	15.8484	15.0978	14.4936	15.3734	15.4682	15.4372	15.095	15.1443	15.6658	14.8619	15.5708	14.8499	17.3206
1236	641.375		10.1108			26.0554	26.8972	21.941	14.8462	14.4853	15.2702	14.1686	13.6675	9.33613	16.0192	13.6258	14.2337	11.8487	11.0201	8.71873	10.9194	10.5359	12.1666	14.8328	18.8761
1237	147.067		1.6298			76.2275	78.1986	75.5775	70.4326	77.554	72.8599	73.2967	81.2202	75.1914	80.9275	80.8296	76.9329	76.0221	82.5947	74.7675	81.0745	76.6156	77.8746	85.9719	87.1739
1238	903.36		8.63353			4.08613	4.51247	4.70891	4.9879	5.67854	5.02577	5.68953	5.72292	6.724	6.16083	6.45876	6.51722	7.36778	6.3017	7.17068	6.11211	5.62966	5.26889	5.67977	4.76291
1240	207.036		7.88116			13.3856	13.5912	13.8762	13.7457	14.4882	14.7823	13.9615	14.2848	14.3226	15.0906	13.8571	15.4831	14.0327	14.9169	14.9847	14.7961	14.4663	14.6989	14.5851	14.6659
1241	266.256		11.6367			20.6096	16.001	12.8914	4.9296	10.6734	12.184	9.54942	4.32539	3.95161	11.6189	7.61953	3.68677	4.08597	2.24777	3.62851	14.0346	3.28783	3.85438	8.54976	10.0054
1242	453.207		10.0769			19.4737	13.2953	19.4063	10.8787	24.8833	14.5687	15.5502	11.5757	11.5169	21.4711	10.4819	9.87221	15.0591	9.56219	7.44616	11.0564	9.65878	11.2826	10.8492	22.7772
1243	105.11		1.45226			3.27568	4.11509	4.71591	5.46931	4.17427	5.1636	3.92048	4.81308	4.17718	4.13211	6.25599	7.33749	7.14339	8.20109	6.78119	30.1097	6.98392	7.12471	29.8948	6.57681
1244	560.229		9.04298			5.25162	30.3296	37.9065	46.5914	40.2241	33.7639	41.7261	36.6719	42.7905	53.0091	39.7948	35.2322	43.3446	42.3884	49.3652	52.6241	41.3923	111.634	72.8544	65.5727
1245	490.799		14.0712			38.7638	35.1079	37.0674	33.9391	31.2894	29.7851	32.2523	33.8005	36.5933	34.921	32.3018	33.1419	33.5738	29.9853	34.7402	31.9908	31.9937	32.4792	30.7353	30.6198
1246	505.372		11.5393			3.64423	3.60116	4.26661	4.03851	5.67456	9.65432	7.9865	7.21175	13.3229	34.3954	48.2385	33.8721	13.0154	6.83738	16.5429	16.7526	14.0721	14.3059	23.4229	13.5147
1247	74.9397		14.1431			6.496	6.54728	6.66611	7.33666	7.08637	7.2895	6.88313	7.25299	6.6869	7.25595	7.47538	7.44579	7.51644	7.59754	6.82953	7.34921	6.95944	6.86078	7.17036	7.29286
1248	80.9528		14.1358			38.8754	34.0536	33.7956	36.0728	31.904	31.1148	34.9921	28.3357	35.2666	32.133	31.5661	30.132	31.4743	28.3917	32.5418	32.8427	30.4015	31.4969	32.4936	32.1907
1249	411.162		7.45537			54.0477	53.7302	54.6344	51.7163	53.1188	55.4599	57.5177	56.2302	59.2553	62.866	62.1389	64.2521	66.898	65.725	63.2002	61.1181	57.4607	58.3793	53.082	50.454
1250	561.494		11.617			14.3869	11.6381	13.3209	7.81197	9.73105	17.3939	15.3601	11.0342	6.70514	18.113	4.97969	3.467	4.65273	4.01173	4.6101	10.809	4.17411	4.40739	24.6015	7.23518
1251	493.795		14.0653			18.9106	18.1107	19.0547	20.813	18.428	21.1921	19.3521	19.7896	17.5668	21.5433	17.9315	20.6405	20.019	19.578	20.7277	21.7471	20.8776	21.5568	23.1861	22.1659
1252	442.771		14.1102			8.66024	16.9672	19.8746	17.8295	18.0391	9.45805	11.4719	19.9037	19.6524	17.8418	18.2661	19.1901	16.7534	18.1936	20.4529	20.5695	18.2913	18.9588	20.1439	22.3521
1253	801.49		10.6332			25.0868	11.919	7.61094	8.80675	7.23193	11.2102	9.5195	11.5832	10.7576	10.8528	8.34248	8.31903	6.59725	6.60844	6.25187	6.92826	5.5513	7.32487	8.48579	11.6833
1255	636.722		14.0527			8.48104	8.17044	7.18153	5.4766	6.90627	5.71079	6.20579	6.02571	5.17386	4.99692	6.72343	6.69544	8.71377	8.71604	8.45426	8.29258	6.00473	6.9802	6.8576	7.63923
1256	504.295		11.9096			33.1225	36.0374	33.6599	47.5869	34.1509	54.7789	49.5332	58.5648	63.9874	108.707	154.797	100.47	61.054	53.2893	79.425	76.3526	37.712	69.2798	95.8633	65.7218
1257	614.314		9.54755			28.5408	26.603	23.6463	22.2411	18.8228	30.7056	27.4671	27.9085	24.9037	27.375	23.6362	23.2134	22.9577	22.7576	19.1217	21.3367	16.8574	23.4552	24.0562	28.739
1258	457.195		7.39059			58.6879	59.8586	62.9593	62.1186	65.0482	70.8517	73.7269	78.0086	81.4203	87.8307	88.073	84.6485	94.4818	90.0219	82.1683	76.6236	74.4837	74.0308	65.8876	65.9143
1259	363.165		11.6042			10.1092	10.0993	11.4269	9.33002	11.5908	14.3294	14.7708	13.6744	11.3909	16.0261	9.37225	5.83026	5.9258	4.8046	4.41414	14.485	4.43123	5.40087	17.8063	12.6407
1260	974.647		11.446			29.8761	24.0449	20.8577	20.3442	13.9823	16.7828	15.8061	28.6293	16.3166	14.9236	16.7825	11.5796	18.9177	11.6342	11.0672	16.6268	15.8502	16.2896	18.8535	18.6718
1261	494.801		11.9223			4.41684	4.66344	4.43754	7.58451	5.64252	8.23888	8.39904	9.40879	8.60392	6.5324	8.61881	6.75826	7.23425	8.92665	8.75414	8.56377	5.8293	9.49213	9.89007	14.3866
1262	481.291		11.5565			16.6026	14.9742	19.1249	18.2378	24.9705	59.4803	32.3247	29.7157	69.404	191.005	261.19	147.775	74.8842	30.7004	119.775	83.0565	78.5885	68.3688	122.704	62.7845
1263	520.366		8.96349			2.17881	14.7367	13.1618	7.36831	3.64964	11.0891	6.53269	3.92789	7.86619	4.13218	4.05777	4.02447	2.78561	3.12806	3.27882	2.60483	9.76811	3.90879	3.35793	4.29414
1265	741.432		10.1515			5.06624	2.74871	1.91469	15.1894	3.28782	3.0513	10.3936	3.86049	3.61042	3.80771	5.28179	14.3532	7.45299	7.51378	6.48651	8.96913	8.92522	8.51312	8.93276	10.148
1266	312.283		8.0629			19.2733	19.1893	21.119	13.7582	21.9851	21.3828	13.3129	12.8452	19.4983	24.6315	15.0813	11.4552	13.1392	6.40262	9.0629	22.6291	10.4886	11.5442	21.1266	19.6535
1268	579.118		1.62735			36.3158	34.4629	37.607	41.1091	35.5575	31.8886	35.2432	46.0955	39.281	35.9363	37.0462	30.961	29.4094	32.0966	39.0139	30.6413	30.4468	31.5561	25.3046	42.6747
1269	526.058		1.65842			22.1406	19.415	24.7223	20.0412	20.0594	21.0044	17.2726	21.2612	26.6959	21.9929	18.3852	19.0898	20.5283	19.4307	21.8223	17.33	17.9704	20.4446	19.3576	19.4191
1270	414.757		14.6553			31.0978	29.5794	22.1505	23.4615	32.0861	21.9755	27.059	28.6907	29.1963	26.4886	28.2306	27.2961	26.663	26.775	30.6533	30.8273	31.8893	32.0733	34.2407	35.9019
1271	201.099		1.43953			257.993	219.591	319.966	311.724	361.113	238.874	218.38	249.363	458.772	352.303	235.483	274.81	222.271	285.836	281.037	188.444	231.928	253.976	200.182	226.155
1272	412.168		7.46027			12.4476	11.9188	12.4414	12.076	12.8113	11.6465	14.025	12.4744	13.1509	14.2787	13.7813	14.8618	15.1661	14.6363	14.5759	13.8241	14.0665	13.0273	12.3434	11.2272
1273	611.319		9.98719			11.9374	16.9956	12.1355	10.0654	12.432	9.63258	13.2323	11.2863	13.9021	13.3393	12.7387	12.3018	13.02	11.6966	14.2551	13.2054	22.5801	18.6106	23.0163	30.4923
1274	517.243		8.96394			48.9094	51.1016	51.7232	43.829	46.2908	50.2751	44.0907	39.4141	56.4844	49.9422	26.5688	39.1043	36.5462	28.0746	32.0075	31.2014	66.9311	38.1971	49.0874	43.8103
1275	368.637		8.95932			5.48883	6.02891	8.06584	6.2544	7.2655	5.50119	5.17323	4.75908	7.83418	7.38602	2.8269	4.42923	4.39371	3.99215	5.20037	3.62283	7.61386	5.2061	7.51474	5.72068
1276	504.271		9.76831			220.948	214.823	205.226	198.482	142.244	246.174	268.047	283.246	201.009	222.2	205.347	184.166	180.837	198.178	176.49	195.454	134.793	190.277	201.507	222.797
1277	465.147		2.59596			73.7259	55.0856	33.0044	31.1932	34.7735	44.0515	18.7348	25.4687	30.8711	43.0953	28.4376	24.6695	22.5403	25.9032	24.3362	20.6004	21.4702	23.6509	22.3572	51.443
1278	413.775		14.6157			28.9068	28.3206	29.2434	31.4944	28.899	19.7001	32.6158	34.2156	32.6227	31.8011	33.1134	22.0167	31.0992	32.1512	35.5299	36.086	36.9317	36.8507	37.2576	39.9392
1279	405.192		10.3461			14.3347	15.4069	21.5332	13.2048	18.7693	30.1297	22.7669	19.6607	19.9548	29.0753	36.2677	26.9136	23.5872	23.0494	25.9368	26.1623	17.0612	23.944	21.3487	39.0548
1280	588.295		8.96035			5.71601	7.86009	9.44162	7.03587	8.90493	8.81381	6.46688	5.61673	7.91786	8.61313	4.1693	5.57615	4.86021	3.57131	3.98218	2.92774	12.1781	6.08836	7.07761	5.78034
1281	342.827		14.1345			23.5488	21.6788	21.7232	20.9046	19.736	19.5816	20.3206	23.0658	23.3647	22.1125	21.833	21.4566	22.4388	22.3202	22.7588	22.5079	24.004	24.3151	24.0422	22.1716
1282	474.831		14.0547			212.584	204.46	189.895	197.405	201.384	199.077	196.956	189.066	195.66	191.183	190.649	197.366	196.627	203.28	206.328	211.227	211.047	211.374	210.941	207.438
1283	311.055		1.95377			22.5182	31.102	35.9009	39.9631	39.3544	44.6221	33.0768	39.0447	51.7367	48.0724	38.541	47.949	51.5737	47.434	46.7099	34.6585	35.7083	53.1123	47.6422	58.4448
1284	529.102		1.66847			28.317	31.3861	31.2795	41.9961	33.0036	29.2878	30.1821	43.4788	39.5805	26.9535	28.1075	43.2433	37.453	45.6588	44.605	32.3412	42.901	43.6788	33.0133	40.951
1285	498.77		14.0863			13.728	12.2928	11.2354	11.2746	11.078	12.4874	11.9232	12.1246	10.4454	11.7995	10.3793	14.9412	13.3226	13.4492	14.6403	12.5301	20.5083	14.1386	12.9745	11.4728
1286	428.215		10.1244			14.3274	13.9201	18.1283	12.5816	18.6306	23.4732	20.9258	20.4638	22.4404	28.4808	33.227	23.5198	20.9349	20.9875	21.3168	74.3647	27.9597	22.7977	82.7632	30.9597
1287	632.069		1.63923			11.1081	15.2601	15.7618	18.1554	16.6291	20.2851	14.5014	18.9395	23.4829	18.1747	18.5813	21.4573	21.0352	19.3979	26.1138	15.1878	17.2409	24.8734	17.4762	23.5739
1288	552.393		9.87025			4.95003	4.74891	5.91725	7.16374	10.9462	9.14999	8.35907	10.5585	15.0916	13.4895	10.6925	11.1584	11.6088	11.9133	9.93478	11.4399	13.5783	11.451	12.6642	11.3977
1289	349.183		4.39369			14.9585	13.7318	14.0597	11.9455	36.8392	14.2364	11.7323	11.7609	12.8393	12.5716	9.54706	9.13846	9.04298	8.3559	10.9107	9.4366	8.18466	10.4534	15.7167	8.91293
1290	461.171		1.62178			21.6263	23.3064	23.6768	20.18	20.784	20.3076	19.9276	23.51	22.1879	19.7589	20.5244	17.6126	18.9579	19.1928	20.4424	17.1139	19.9183	21.5203	17.0873	24.5315
1291	330.262		7.79663			17.3284	18.0837	17.3801	16.6154	16.9863	16.1223	15.1834	16.3102	16.4969	14.6871	15.2286	16.2084	15.7046	17.1051	15.1543	15.3532	15.1932	15.1984	15.7352	16.2558
1292	348.815		14.5686			25.3947	25.0047	25.5741	16.5234	16.3688	23.7295	27.434	27.7752	27.6374	29.4551	28.8734	20.5155	29.6784	28.0789	28.9116	29.0753	30.8688	28.5133	30.5356	25.9925
1293	518.696		9.96495			38.5916	46.316	45.7878	32.835	41.2421	47.3033	43.5482	34.4958	42.7843	47.3778	25.7476	31.7675	29.9597	20.5668	26.839	22.9386	59.6893	33.8558	39.2108	43.4114
1295	506.323		9.6557			66.0335	76.2368	68.5124	59.0863	61.5108	77.011	69.0865	55.236	73.8611	72.4198	39.8642	51.3469	42.4444	38.8023	44.4207	63.1621	82.6888	52.3663	81.1617	62.6867
1296	615.299		10.0419			32.0188	31.9337	31.8475	26.9568	26.3753	36.9498	34.219	21.1286	34.864	37.0027	26.6215	28.8698	25.9629	25.5356	20.4169	25.5932	25.0351	28.343	29.8843	35.0958
1297	486.37		10.3132			14.9537	14.7325	12.393	9.57957	15.0711	17.4426	16.914	13.5086	15.7867	23.0177	13.8668	12.48	12.3526	10.311	10.3274	13.3337	14.1268	13.2168	14.0655	13.5114
1298	355.261		10.8807			201.874	167.45	170.706	145.433	173.319	194.48	201.63	169.143	182.469	212.463	152.727	140.835	140.565	158.833	139.33	196.461	126.417	141.869	185.184	208.742
1299	533.074		6.01369			47.5408	54.0343	49.0647	50.3837	50.1908	50.2875	51.2531	48.3821	42.6394	51.1471	44.879	47.3884	52.8044	45.5633	48.5001	47.9033	46.0601	48.2902	43.5764	38.2989
1300	522.746		14.0948			9.91498	5.71813	9.62078	7.00466	7.13992	5.46672	8.29932	5.27635	8.96637	8.82381	14.5734	8.80515	9.07866	8.56711	15.8265	9.23365	7.83568	17.7837	5.41865	8.63746
1301	104.108		1.45373			62.0377	68.0211	74.9145	78.8495	77.908	76.6593	69.5275	82.2402	79.8764	74.7126	93.8833	114.468	109.287	120.733	98.1055	455.71	109.124	110.399	428.74	99.0998
1302	399.074		1.84527			96.6755	100.153	105.436	95.7963	96.9368	97.1536	75.2188	100.308	113.312	95.4881	119.094	106.882	100.456	97.1009	126.161	104.916	106.68	110.683	88.955	108.694
1303	419.788		14.1146			23.5885	24.8693	22.6922	25.5502	21.083	21.9609	24.6558	27.1535	24.1897	24.774	24.4224	25.0524	25.0854	24.5819	24.1924	27.2099	24.0535	25.091	28.6393	28.5403
1304	107.95		14.4735			5.68317	8.20293	8.31953	8.60499	7.86278	8.39592	8.20761	9.01123	9.34503	9.69966	8.66416	8.56493	8.75257	8.52945	9.41754	9.75537	9.24126	10.0364	10.6043	8.42991
1305	620.75		14.0629			32.9548	22.7107	19.2562	15.7887	13.6875	15.1926	14.8564	12.7925	11.3846	11.9204	14.0537	13.7212	10.3904	11.3593	14.2377	13.754	9.42159	11.8152	13.1711	12.1559
1306	207.607		8.49202			6.49123	2.8589	3.20615	4.59216	4.02519	3.02156	4.49743	3.24446	5.23125	2.98964	4.97994	2.54719	2.49616	2.56804	3.14596	2.59255	2.51177	2.1543	3.98526	3.5053
1308	701.369		11.3309			3.8837	4.90051	4.6584	5.02237	5.70184	3.66522	5.36221	5.14374	6.38221	6.07468	5.49486	5.66689	6.30861	5.07955	6.35085	5.60449	6.0168	6.39096	5.70009	4.86415
1309	587.345		10.0425			7.6788	9.17654	9.08339	9.29087	10.1133	12.9247	12.7482	12.607	13.4656	14.3862	11.7971	11.7327	12.4069	13.9626	11.7751	11.7809	12.8933	12.7476	13.8608	17.6397
1310	487.768		14.0948			9.31412	7.69651	8.84553	7.952	9.26915	7.45744	8.53608	10.1038	9.4976	10.1997	8.16572	9.1522	9.76308	9.75536	10.5131	10.1374	10.0708	10.0126	10.0812	8.97486
1311	388.251		4.66352			15.6582	14.7903	13.3566	12.6237	41.183	12.4183	9.36465	11.1034	13.4213	11.9881	8.1195	7.58395	8.30745	7.27443	10.0098	7.75755	7.28424	11.0784	15.5299	8.2201
1312	516.239		8.96851			170.459	179.97	181.747	161.224	156.641	170.765	148.352	135.374	194.895	170.166	90.8132	132.54	127.077	89.3423	114.356	111.537	234.925	126.437	171.455	157.7
1313	344.875		14.0563			250.127	239.406	235.354	239.635	234.31	240.955	245.764	233.348	235.255	230.997	232.236	240.18	239.176	240.942	246.511	251.914	247.512	250.48	243.034	247.645
1314	59.9318		14.1389			1.97384	2.21041	2.15879	1.81523	2.16355	2.29756	2.2877	2.16843	1.95039	2.20145	2.16983	2.11951	2.58466	2.50086	2.03335	2.4571	2.67307	2.49297	1.97089	2.16332
1315	423.388		11.2211			4.95493	6.258	8.53424	10.2434	13.4503	12.9582	15.3147	14.1395	28.9704	44.9263	25.6221	23.623	22.158	25.9991	24.0656	22.1726	24.9653	28.6897	23.7738	23.3906
1316	744.059		1.68567			7.01569	7.73216	5.80233	8.1911	7.39861	7.53652	6.36183	7.95783	11.0264	8.0754	10.0499	9.25622	9.29222	7.97873	9.05947	8.06674	6.76145	8.23932	11.4679	9.16289
1317	347.269		7.76735			6.51974	8.01166	7.99801	8.07962	7.82258	8.51273	9.18978	8.30601	11.905	8.09213	8.93187	9.02748	8.99217	9.69119	9.74729	9.11649	11.7033	8.37849	9.83016	9.8044
1318	323.832		14.6573			20.5186	18.4915	18.9192	19.3801	17.886	17.37	20.443	28.984	21.2187	21.6084	20.5837	19.3704	22.1685	21.6104	22.0499	23.4208	24.6112	23.3414	27.5525	27.9378
1320	129.056		1.62532			54.5645	56.2342	53.9714	52.2456	54.6365	52.12	54.5531	57.8762	55.7018	59.1931	58.2999	57.3261	55.047	59.3184	53.5179	58.1714	54.0351	55.6305	64.168	62.7646
1321	711.495		10.9383			27.085	18.2555	17.6581	16.6666	11.0752	16.8125	16.0621	17.3529	20.5117	18.6665	18.6332	16.5106	15.7163	16.9732	15.0091	13.3002	10.6756	13.154	14.5379	15.6451
1322	611.088		1.77434			19.8908	18.3681	21.4687	19.6967	19.9456	19.6844	16.5075	19.6079	23.0189	19.6549	20.8892	22.7379	18.7173	20.7791	21.7757	20.7093	21.3313	22.8029	19.1392	24.5816
1323	294.27		8.06076			11.5949	12.3864	14.8752	8.60657	13.9931	14.1312	9.01943	9.83391	12.0264	15.8296	8.89624	6.39717	7.51536	4.28494	4.55386	15.7078	5.88737	5.82479	16.261	13.1402
1324	474.054		1.62058			25.1639	24.9839	23.0749	20.9339	22.1318	20.912	18.6097	20.4788	24.2608	23.2817	21.4212	22.187	20.1348	20.9434	21.6387	17.3289	18.663	21.6649	19.847	22.5863
1325	708.745		14.0176			60.3883	36.712	27.8671	16.2113	9.41652	7.3138	6.34974	5.45875	4.99159	5.94111	6.99684	6.7295	5.71555	5.89609	5.03544	4.59989	4.93427	6.47187	4.30599	3.81306
1326	476.152		1.56354			20.6867	19.6112	20.8225	19.0259	20.5883	20.9014	14.448	16.359	23.5701	20.0635	20.1045	23.7419	25.0571	20.8111	27.6724	18.3784	21.8	22.9774	18.8523	21.2606
1327	412.21		9.52979			52.6661	59.9877	64.4323	63.9526	84.6043	79.2377	64.682	64.3936	74.2569	76.6719	54.3119	58.8545	68.783	52.0527	49.6218	54.7966	53.398	63.3298	58.5592	82.471
1328	433.166		1.34384			50.3093	58.9511	62.2305	47.8622	51.931	56.9757	47.2921	43.1289	66.3007	80.0248	60.0866	64.7705	64.0138	54.4672	74.4149	60.46	77.6972	72.35	55.9659	67.4675
1329	500.273		8.97065			440.59	523.199	526.89	428.578	467.726	525.334	442.364	382.787	581.691	504.439	261.225	380.56	354.307	259.603	306.438	310.922	693.384	361.724	496.845	448.469
1330	367.116		1.60552			41.1678	44.7815	47.1656	55.1662	48.8096	47.3285	47.1383	59.3526	64.6121	47.3395	54.9239	53.9622	51.5089	56.7291	55.7277	57.4324	52.4407	56.8772	53.2172	61.0919
1331	193.158		7.79029			14.6876	14.363	13.2579	12.8426	13.8155	11.9179	12.0375	10.979	12.6709	11.2542	11.9661	12.2313	11.599	11.9113	11.9421	12.1621	11.3072	11.0834	12.0915	12.6261
1332	568.354		10.9418			7.54273	5.92464	8.84252	11.3329	7.37597	10.1832	11.3848	11.6726	12.2211	10.5422	10.4775	10.2332	10.6139	11.3572	12.1361	10.3792	9.16059	12.1351	12.9863	14.8765
1333	367.211		8.52058			9.65244	12.2845	15.1049	14.9453	15.7165	16.4762	17.0518	16.8542	16.9995	17.0568	16.4599	17.0227	16.3327	16.9847	17.5449	16.8144	16.7522	17.0798	17.3169	16.6023
1334	679.744		14.0414			75.2406	50.5032	32.2455	20.0272	12.4401	9.92444	4.88117	5.27567	5.41386	4.96816	5.85894	5.95995	6.8299	6.83236	6.37464	6.26549	4.31062	4.66607	5.93096	5.49058
1335	745.507		10.8349			250.623	218.178	230.032	283.438	184.098	290.951	302.384	332.588	312.606	275.093	243.16	227.847	220.499	250.596	205.342	209.177	151.519	224.5	237.745	315.362
1336	219.12		1.42484			43.2462	35.8681	51.7518	46.4084	50.0764	45.2816	35.1358	35.3195	57.6079	55.2887	35.5418	41.2021	41.2915	35.4272	45.3601	32.6687	46.2998	43.3515	35.4152	38.2668
1337	682.716		14.0619			7.49702	4.83803	6.17831	6.43113	5.21852	4.65528	4.19776	5.09789	4.99865	4.78828	5.36289	5.83643	3.47643	3.7805	3.21203	4.47177	4.52089	3.36745	5.95869	4.87878
1338	515.745		14.0834			7.61138	6.15217	5.36886	7.40474	7.46304	8.99827	6.90593	7.99505	8.67	8.21234	8.42457	7.21698	8.94076	8.84253	9.94422	9.80244	5.3141	19.3195	19.2553	10.2377
1339	581.863		10.6212			3.07479	2.53153	2.90577	4.37834	2.52388	3.6658	4.04048	4.75347	5.5064	4.02349	4.9374	4.34621	4.41716	4.38326	3.91392	4.18993	3.25658	4.69559	5.28939	5.64202
1340	193.931		14.664			201.976	202.532	216.122	216.828	202.11	202.427	216.172	242.773	228.337	219.472	214.905	206.554	215.22	212.29	218.793	237.232	233.981	241.802	260.175	272.243
1341	82.0538		13.7912			519.812	301.198	724.769	598.468	626.17	596.301	680.315	606.723	332.502	288.296	810.799	369.488	758.543	425.941	755.962	1292.64	816.225	994.797	329.849	918.854
1342	479.295		8.97065			1706.71	1968.57	2007.41	1689.07	1769.1	1960.13	1620.72	1456.78	2188.74	1877.63	968.165	1435.51	1333.37	954.247	1145.17	1202.77	2615.91	1387.28	1893.43	1742.98
1343	591.311		9.30059			12.4443	10.2134	9.45795	8.53421	7.57987	11.1935	9.59396	9.55823	7.99275	11.4219	9.38951	8.73663	8.65333	8.29521	8.08022	8.39736	7.55288	8.34127	8.96794	10.3934
1345	297.095		9.0889			30.558	32.6555	33.399	31.9246	33.3787	36.3048	32.4523	35.1729	38.0543	35.3941	35.2864	38.0943	35.1756	35.224	33.1193	36.4249	32.9958	36.4132	36.4916	38.0828
1346	486.775		14.0773			16.0364	14.7356	13.644	17.0597	14.535	13.6283	14.7122	11.7624	14.167	13.5352	15.3339	13.0609	12.1075	13.1558	13.5833	12.6522	12.0367	14.2587	13.9779	12.3883
1347	707.165		10.3525			8.32717	14.2225	11.4429	9.71422	11.3808	7.40431	10.291	12.947	10.9736	10.5141	14.2166	17.219	25.2703	16.8533	12.9611	12.8592	11.2889	10.4963	10.0016	9.42536
1348	394.353		11.1984			6.77256	7.7636	8.99899	10.1851	9.98193	9.77263	11.2621	10.7002	11.2814	11.5627	11.2935	11.9041	10.2064	8.73179	11.5648	10.078	10.5893	11.4764	11.5635	14.1037
1349	241.885		14.398			273.921	273.797	268.535	257.793	257.001	255.867	245.596	244.75	266.616	264.891	260.134	247.866	248.12	256.124	246.605	257.984	261.263	257.069	255.901	232.315
1350	396.792		14.6225			30.4595	28.6883	29.7898	31.6937	28.1844	26.7825	32.6351	35.3053	30.7432	28.1102	29.3903	33.0997	28.4944	31.621	33.6451	29.5259	31.7945	37.2773	36.2044	36.6378
1351	275.274		7.28044			24.383	24.0224	24.7204	22.106	22.6751	22.3488	21.3053	20.927	24.2723	20.9153	21.885	21.7218	22.4461	21.9583	20.6727	21.3203	20.7162	21.7584	21.7813	22.9368
1352	748.531		11.2176			73.6837	43.4969	222.529	221.159	258.5	274.656	290.944	289.609	250.968	229.307	376.905	395.682	295.222	278.987	310.027	249.932	215.27	240.786	246.252	216.34
1353	137.965		14.2229			55.7076	56.195	52.817	54.221	50.6355	55.3115	53.9162	50.3735	54.0339	51.212	53.7049	4.16731	52.6275	55.0815	51.5966	6.33984	50.8482	51.2756	4.1497	51.8614
1354	502.75		14.0864			11.558	13.4376	13.0091	11.3711	9.80994	12.3231	11.255	10.3378	11.924	11.6199	12.9561	14.7721	13.9619	10.5065	12.7658	12.3859	11.7109	12.0533	13.3072	12.2919
1355	215.909		14.0902			37.1347	34.6377	34.268	35.2911	37.6841	35.2049	36.5188	37.3333	33.9357	36.1691	35.3002	34.95	38.0689	37.5803	35.9952	38.3464	37.3701	37.2198	36.0947	39.1038
1356	466.082		1.59583			76.1323	73.0144	63.6847	52.0154	59.8353	67.7699	50.9863	50.1344	53.8561	58.5809	51.1701	52.1125	52.9841	50.3433	51.2479	47.0459	45.5374	56.6088	50.0378	73.4919
1357	682.237		10.0728			12.2719	31.4064	23.3915	10.3686	16.4698	16.5775	12.4204	10.1283	13.2024	16.5881	10.1218	12.4688	10.9781	6.68455	7.50331	8.36397	21.6565	11.3761	9.6895	14.683
1358	478.292		8.97065			6408.3	7297.26	7484.12	6260.04	6545.91	7299.04	6029.61	5431.75	8154.54	7055.55	3605.58	5388.26	4953.85	3556.63	4299.71	4510.79	9776.54	5214.79	7081.34	6528.85
1359	505.291		11.9224			10.3139	11.3799	9.9786	13.2728	9.76318	16.7281	13.4561	16.3244	13.281	17.3832	22.9219	14.0848	14.0915	15.4388	13.7504	16.4524	11.068	15.5053	16.0626	26.7132
1360	442.299		6.48284			7.4588	7.34586	8.50512	8.52115	7.31224	9.08657	8.08293	7.91503	9.80971	9.58181	9.85122	10.0076	9.93162	9.9159	9.47337	9.8491	8.75255	8.6911	8.37447	6.99038
1361	594.051		1.64604			13.4162	12.9272	13.9918	12.5192	13.6505	14.6442	12.0724	13.513	16.1933	17.1175	13.4638	11.3903	12.126	11.5973	13.8069	11.6957	11.213	14.8994	12.997	14.1782
1362	184.908		14.2189			70.5224	72.4592	67.025	68.5344	69.4907	69.9574	66.6973	63.9298	62.3098	61.9475	65.7304	67.5309	65.8617	68.0827	62.8744	63.8256	61.8331	62.2257	59.2641	67.2321
1363	488.268		6.00153			13.1708	12.8293	13.6056	14.8088	13.0523	12.9442	14.9784	15.3958	15.2633	13.6625	12.5126	13.9534	11.4553	13.3027	12.0439	13.8822	13.2937	12.7985	14.1446	13.9008
1364	526.738		14.1075			5.52024	8.5837	13.5636	6.34375	7.73217	6.42886	8.4356	8.49072	7.59912	7.29077	14.8713	4.5234	16.3435	16.0955	14.8201	7.89941	8.18701	9.14632	9.33782	8.34772
1365	597.095		1.77393			13.6344	13.8193	14.7047	16.8656	12.7393	14.6008	11.084	16.1847	18.0525	15.5109	15.0545	17.2517	14.6609	14.8656	19.3243	14.6328	18.2647	16.8734	14.2884	21.4913
1366	165.127		11.6089			16.7679	14.7403	14.8903	4.23424	4.71578	18.6527	18.8796	15.521	4.45569	19.4647	2.92223	5.84156	5.89438	5.14607	4.14774	16.0622	5.23534	5.78306	22.4451	4.30065
1367	532.389		11.0766			7.00208	8.15668	8.05552	11.0042	9.6584	11.2776	11.7928	17.1374	13.6625	19.0709	13.936	14.5611	13.2274	12.3569	13.7508	13.5786	13.867	14.6066	15.9723	17.9708
1368	706.695		14.0647			6.21746	5.88727	4.97684	3.96759	4.8044	3.72315	4.4242	4.26885	4.80563	4.53571	3.81983	4.76503	4.53134	4.9824	3.35412	4.99124	4.04022	3.25605	3.9446	3.67922
1369	315.232		11.5635			14.509	12.3045	12.6765	9.99714	12.7603	28.1898	16.7828	14.3814	33.2622	80.4817	125.725	68.7035	32.5667	14.7986	48.2269	36.8354	32.0752	30.0801	52.7896	28.6335
1370	481.082		1.65028			71.0139	82.2771	81.4938	72.83	81.252	67.0483	61.6566	73.2947	83.7446	80.7122	71.7177	71.3018	70.4304	55.4037	61.7181	50.0241	66.5279	75.5831	69.0871	85.7963
1371	407.834		14.5988			31.2389	26.8941	29.0041	30.4762	27.3848	28.467	30.4283	29.7922	29.0561	31.1237	26.9566	29.2327	32.9983	27.5212	32.159	30.4647	30.8237	34.5247	34.7467	37.1327
1372	322.247		9.68201			11.2694	10.7563	9.58477	10.3924	11.3061	13.9138	13.2927	12.5384	12.5641	17.6209	12.1831	9.15101	9.79732	9.4974	9.55852	12.6872	10.1986	9.43939	12.141	11.9335
1373	510.293		9.18468			20.9933	40.8496	23.9899	23.1044	57.7462	39.9537	38.5564	27.0974	28.6965	26.0346	23.2049	22.9836	24.2976	22.1249	22.4512	24.9353	27.6763	21.9543	34.8431	25.6596
1374	356.271		10.8667			52.6604	41.9202	43.3614	34.3494	46.0934	49.3734	50.7944	43.2471	41.7461	53.2748	40.912	29.0556	34.5239	30.3627	31.6863	52.162	25.7315	32.7965	50.2791	54.3484
1375	669.073		1.62514			6.49307	6.27725	7.71837	7.62389	7.24611	8.35106	6.2131	9.44005	10.6762	8.63679	7.34505	10.7381	7.57607	7.37258	8.12388	9.21266	9.58127	10.3763	10.6368	9.82689
1376	292.16		1.68788			123.923	91.2117	78.8561	60.3059	68.8398	75.4927	67.6591	74.8437	70.1655	84.9099	64.1192	68.4265	67.2257	61.7478	63.7929	64.7669	66.4082	74.3931	75.6182	71.4783
1377	480.298		8.9197			190.95	263.429	277.066	270.18	268.831	271.054	242.088	227.257	357.88	265.305	140.726	222.543	211.179	143.063	157.936	153.862	363.368	214.806	262.761	259.573
1378	522.375		11.2986			150.367	171.814	242.209	53.8982	297.122	429.421	322.666	113.939	74.6364	569.537	228.938	97.1891	108.779	39.5496	54.1886	148.112	78.867	90.2117	188.08	259.879
1379	134.029		1.50724			14.3849	16.0395	14.6052	15.6476	15.0341	14.3093	14.5352	16.2755	15.5435	16.3297	20.5164	18.6705	21.0862	21.327	21.1348	69.5439	18.0132	20.8053	22.2007	20.4053
1380	709.13		1.60916			5.50875	3.64616	6.01643	6.24863	4.99764	6.19026	4.96945	4.88228	9.91491	6.28615	6.70846	5.57418	6.77187	6.9739	8.87117	6.41219	6.67655	10.1578	5.52386	8.51156
1381	298.081		9.08344			8.7135	9.34812	10.7903	8.24356	11.4585	11.3558	9.56724	11.2213	12.504	12.6769	10.5673	11.1418	11.5362	11.4466	11.6717	10.7754	10.4454	13.4949	12.917	13.8925
1382	633.725		14.0702			42.7127	19.8575	17.6897	9.95826	8.97956	6.11808	7.03058	5.4134	5.96829	6.13198	5.8512	4.82503	4.99428	6.02928	5.68907	5.82658	5.81876	4.7247	5.23859	5.63159
1383	618.726		14.0762			10.7386	9.04581	7.94388	6.65587	7.19526	6.30509	7.06281	7.19632	6.10933	6.01141	5.83486	6.95119	7.16258	7.25177	6.82951	5.80509	5.90408	5.37993	6.27748	6.75917
1384	436.131		1.60787			35.8533	45.4062	43.4593	42.3786	39.3522	41.744	36.2751	45.6777	46.6331	44.6178	39.4619	49.2166	42.2028	40.4744	47.7879	46.9328	44.9553	50.857	45.466	46.3115
1385	672.516		10.4302			127.749	84.6899	58.7334	35.793	18.7456	10.0484	9.10594	7.27611	7.58775	9.71006	8.26948	10.1667	9.12584	10.2298	10.3222	9.81142	12.387	11.727	10.6662	11.1251
1386	440.783		14.0937			12.4838	10.2663	12.2807	10.7151	10.6966	10.8944	10.1647	11.4219	21.1403	12.2967	11.043	10.0363	21.2149	19.5666	22.732	13.2403	12.0643	22.3224	12.2792	14.201
1387	450.261		8.18551			22.7156	25.9215	27.7401	20.3549	27.621	23.6202	19.2835	18.8208	27.6495	28.0036	14.0932	20.6561	18.0191	14.4091	15.7637	15.438	30.844	19.4642	25.4028	26.1243
1388	197.909		14.7331			42.9551	0	41.228	42.2012	0	0	44.5123	47.8769	26.5865	43.5467	45.8645	44.0015	46.8008	45.304	48.1224	48.5152	29.6839	29.6991	32.6136	58.5085
1389	534.069		1.60506			19.1526	17.9857	19.6098	18.5853	18.9395	19.8472	15.9335	16.4573	20.6765	17.606	16.6168	17.6683	17.3521	17.4821	18.4095	15.8407	17.7376	17.2297	17.1534	18.837
1390	519.192		7.17613			33.1362	35.4831	36.5093	35.7621	37.159	37.1154	40.079	41.917	44.1258	44.6726	46.8468	47.007	46.6423	46.143	42.842	43.2569	41.7238	38.5757	37.7102	32.4123
1391	443.138		1.61557			36.8921	37.4024	36.7927	40.8178	40.4311	39.673	31.5558	38.4311	44.8098	43.4982	36.6786	37.1436	36.21	36.2662	36.8331	32.9954	33.335	34.4303	40.4407	39.2209
1392	953.62		12.7382			14.1182	14.5614	12.8096	10.704	11.1318	12.3581	10.9196	9.18431	10.4379	9.79734	12.2174	11.2131	10.3525	14.7176	12.9042	15.6141	12.9272	13.4898	14.0176	23.7013
1393	415.262		10.9754			38.9711	33.6377	30.7918	31.9948	25.7835	29.2324	28.046	29.0952	32.7593	28.4403	28.718	28.0377	28.6711	29.39	28.8885	27.7841	23.859	28.4859	29.0869	30.7544
1394	308.579		14.1109			0.182945	4.06932	4.7779	5.12755	4.64353	6.049	5.37845	4.46768	2.18555	4.47965	5.07635	4.9676	6.33111	5.78141	4.31785	4.97437	4.99724	13.9635	6.92399	4.19987
1395	294.86		14.5303			29.2686	27.9412	28.2255	29.5118	26.9011	26.138	29.8407	32.1931	31.3852	31.4909	29.3521	27.7594	29.2846	30.0189	28.3673	32.1357	33.7103	33.5029	34.8963	33.2607
1396	586.339		9.9379			3.78831	4.89494	3.42232	3.70961	9.27661	5.79541	8.55068	9.53066	7.83341	9.54369	7.23879	7.15462	7.47558	7.80625	7.72112	9.37123	9.68879	8.92834	10.1664	7.89748
1397	483.278		9.61398			23.5961	18.2794	21.3823	19.0104	14.8935	22.3852	23.7773	26.6755	18.183	24.837	12.3694	12.8974	10.5793	10.246	12.3564	27.7534	20.3378	13.4471	29.2365	16.3343
1398	370.331		11.0074			9.8387	4.55325	11.8641	14.2356	5.36133	8.2819	14.5173	13.611	5.87983	8.47478	9.86841	13.2981	14.4426	11.2774	29.3335	103.196	11.6052	26.1477	24.9786	28.4793
1399	553.305		11.5211			7.63381	8.17014	10.8846	10.7409	11.6911	13.0088	18.0748	16.7218	13.8052	17.8562	13.4155	15.3204	16.032	13.8539	17.9714	15.4128	14.9733	14.7689	17.5977	14.0219
1400	345.312		10.7343			1.42999	1.45377	1.74912	2.12489	1.42055	2.44764	2.50461	3.4257	1.37064	1.81685	1.62654	2.44582	2.2418	1.68218	4.40325	14.0274	2.27268	4.59274	4.97823	4.79045
1401	182.963		14.231			56.6906	60.7653	59.0982	66.3245	63.4474	59.9971	61.1961	51.1267	67.6829	66.5479	68.7236	65.5571	70.2571	69.3944	69.7702	59.4755	75.2432	75.1784	56.1492	55.5638
1402	560.748		14.0819			8.34437	6.44074	4.71123	7.52732	7.00649	4.91745	4.06024	4.34377	8.54164	7.83519	6.54644	14.7835	8.86382	7.16828	7.69787	7.96399	6.8517	6.49617	8.19543	7.00888
1403	454.766		14.1085			10.5506	20.2819	11.9671	22.1696	19.5567	20.6381	9.87277	22.2952	18.1844	21.3181	20.2405	22.3251	21.7698	21.2796	22.1206	13.8175	23.069	23.3436	23.9806	19.2296
1404	525.064		1.64906			33.3997	34.1056	31.6614	29.8682	30.2732	28.8813	25.5955	30.178	34.155	30.5399	26.0419	29.2636	28.7593	29.5446	33.1571	26.0235	26.242	30.3812	27.5905	30.834
1405	549.505		13.7472			0.968618	0.847633	91.5654	81.5612	83.6937	95.1264	91.6663	115.866	110.074	81.0996	111.138	99.9196	84.2519	91.8431	68.621	99.8033	98.8887	113.573	127.624	128.606
1406	270.912		14.092			33.0212	33.7814	32.0242	32.0336	30.9268	34.7517	29.041	27.278	31.8336	27.8623	30.4918	28.0346	29.6933	27.2362	28.9225	29.5403	30.5805	29.7111	31.2973	30.3218
1407	387.811		14.4108			22.329	21.7672	23.3264	21.883	20.795	22.2053	22.9141	21.3814	22.2021	22.994	22.5185	22.9963	21.5423	22.0235	22.4484	24.1722	23.4486	22.5383	26.8495	23.3442
1408	723.741		14.018			72.959	43.8068	24.1245	11.2167	7.7078	5.54846	6.44221	4.21801	4.37628	3.63391	3.99212	4.14831	4.40812	4.02444	3.48497	4.59302	3.26702	4.97427	2.70375	5.02473
1409	434.203		9.9777			7.01021	12.0313	11.3222	14.7779	17.9469	19.3782	15.9052	15.6749	19.6046	23.349	18.2158	16.8328	18.9063	16.7473	16.8198	16.2845	22.0857	19.5379	20.2081	23.0048
1410	232.091		1.61227			17.2609	22.5464	24.3586	29.2685	26.5726	25.1623	23.233	32.2584	34.2977	25.9803	26.4378	28.4016	26.9429	28.1695	31.9495	29.5261	27.6042	30.7801	34.6624	29.4297
1411	419.082		1.60588			647.561	624.803	591.331	512.888	563.048	510.269	484.669	528.81	509.138	540.009	518.89	561.169	514.908	572.1	514.102	452.698	464.597	502.124	501.21	525.013
1412	534.264		10.2248			12.3098	20.2871	18.4578	15.3684	12.6128	17.4641	20.1363	24.2547	20.8975	19.2774	19.702	21.464	19.157	19.7426	17.046	19.8941	18.3282	21.2676	26.7164	27.4652
1413	651.067		1.64765			9.68361	9.91429	8.9053	11.109	10.1596	10.5478	7.05845	10.9428	13.9452	10.7374	13.801	11.3296	10.0786	10.3771	11.8581	26.2792	11.8469	11.4893	33.0759	12.1119
1414	293.589		1.62162			208.58	279.554	246.636	260.933	268.629	242.995	251.14	296.657	280.87	251.13	268.46	298.219	276.677	302.214	253.464	259.375	268.854	271.531	280.721	278.846
1415	329.611		9.91843			2.34046	3.75117	4.71253	4.28392	4.38552	3.86633	5.13795	6.2902	5.9782	6.313	3.32547	4.80587	4.1229	3.97216	6.52376	4.54076	15.0959	8.74848	9.19239	16.5052
1416	523.285		9.31871			17.8258	279.949	368.099	426.988	339.141	321.361	381.239	393.422	265.296	511.02	373.535	306.788	411.444	402.37	375.46	467.887	381.106	1157.07	566.36	500.932
1417	289.082		7.99311			17.4941	16.1929	16.1746	15.6928	16.3379	15.3567	15.3768	14.7591	17.3419	15.5069	16.4322	15.335	15.632	15.6118	15.3671	15.2202	15.4535	15.4358	14.6269	15.3097
1418	159.154		7.97039			7.81088	7.57216	7.37579	6.97027	6.95678	6.64807	6.83034	6.29475	6.83741	6.67518	6.58858	7.03519	6.73598	6.8537	6.32464	6.70457	6.66911	6.46419	7.00704	6.54911
1419	544.752		14.0924			7.87187	4.55079	14.1536	8.81041	14.6335	7.78773	7.58136	5.55003	4.62145	15.0399	6.59706	6.64387	4.02872	7.57102	4.11281	7.13512	4.16017	7.4429	8.54417	8.0058
1420	548.502		13.75			0.149177	0.151737	239.804	202.022	214.602	249.215	235.997	293.456	280.976	208.014	274.109	254.99	227.278	239.652	183.128	260.284	255.867	280.462	298.853	321.855
1421	308.236		6.95075			7.43891	8.7333	8.23239	7.78799	8.12832	7.68765	8.39425	8.22403	12.7186	8.21679	8.82433	9.71179	8.19479	8.37957	8.87338	9.43535	12.5781	9.69817	10.9964	10.5142
1422	480.762		14.0771			17.5392	19.4784	19.2585	19.52	19.6717	11.3877	20.3654	22.8862	22.1362	21.3133	31.6917	13.3643	21.678	22.2412	32.8841	24.5123	23.9698	24.7074	36.403	12.196
1423	726.721		14.0557			5.72903	6.19134	6.42819	5.08876	4.60416	4.57163	4.29238	4.86631	4.62381	4.2138	4.57997	5.06649	5.16978	4.39398	3.71934	4.76484	3.8921	5.12347	4.53129	3.83278
1424	448.193		3.28041			12.9945	11.0058	10.0464	13.2642	12.6574	12.5437	8.16853	13.009	17.0131	14.6645	10.4202	11.8819	11.958	11.7629	11.7409	7.28152	10.546	10.8833	10.5933	11.94
1425	542.066		1.68195			58.1131	67.5668	69.6902	70.2676	69.8883	66.7747	61.0512	71.8886	70.9218	71.0658	72.3905	74.4503	69.2614	67.0213	72.4894	66.2833	63.1629	78.7268	73.9836	80.8987
1426	320.821		14.1869			24.062	22.3935	23.3722	21.8911	19.2858	18.6792	23.5792	21.972	24.0633	22.0832	20.7855	21.7271	23.0747	20.8803	24.4126	23.0362	25.8796	24.6893	26.6818	27.6038
1427	677.726		14.0617			103.071	44.6561	29.2436	17.2018	11.1428	7.90944	7.18516	6.86359	5.13918	7.16391	5.59804	5.25863	5.74689	6.2818	5.80955	5.48494	5.25132	4.40845	5.83091	4.73124
1428	655.055		1.6303			8.83774	9.4803	11.5126	9.58196	8.12216	8.213	9.0551	8.61616	9.26906	11.8033	10.0308	10.4527	9.74597	11.1634	9.80402	9.36689	9.5927	10.7639	10.4385	11.443
1429	415.353		8.32871			11.8177	11.8383	9.67258	10.495	10.3081	9.54167	9.89953	9.06561	10.0862	9.68077	8.5489	9.69769	7.21248	13.4054	13.8703	6.58659	6.59054	6.58731	5.4631	5.49464
1430	239.89		14.3875			38.8639	39.3454	38.4302	37.3105	37.2408	36.7699	34.4094	34.0117	37.2107	37.2204	36.9466	36.2123	34.2847	35.8464	36.9568	35.9566	37.158	36.6079	35.618	32.4759
1431	263.077		1.68394			15.3678	15.3971	18.5127	18.0353	14.7136	15.8417	13.0748	16.3758	19.0707	16.6383	13.1943	17.8309	14.6068	15.3525	15.1621	13.279	12.9119	16.1034	14.1957	16.5866
1432	583.337		11.3909			12.5928	11.4243	11.1889	15.2353	11.8108	17.8384	21.0487	20.5272	19.2316	18.8432	19.6322	19.6285	17.0298	19.4061	15.4475	16.9454	15.2341	18.4121	21.5078	23.4939
1433	746.511		10.8322			111.266	104.759	108.857	131.813	87.3497	135.191	138.678	152.036	147.537	130.386	118.625	110.192	109.951	120.164	98.8741	95.6976	76.3873	102.752	109.62	148.337
1434	227.203		7.20862			12.2	11.6061	12.7011	11.2477	12.0466	11.883	12.6752	11.9698	14.5362	13.528	13.8047	13.5389	12.8891	15.0161	13.7953	13.2203	12.4712	12.0905	11.9444	13.1297
1435	410.777		14.6087			31.9253	30.6477	30.7974	35.8077	33.0985	32.3108	35.8172	34.2237	37.5118	38.4302	36.5913	37.8175	33.1397	33.5207	34.7655	38.3517	37.0662	35.4077	39.5678	34.0767
1436	505.27		9.77545			39.8003	41.9076	39.6022	36.4217	29.041	45.4157	51.0425	52.6916	36.5874	42.2869	39.651	34.2453	33.6042	36.6669	37.6251	36.7175	28.1748	39.3416	39.3496	43.2258
1437	492.221		1.85396			43.5092	81.8162	71.554	80.4013	74.545	81.2632	62.1871	101.525	91.827	70.3592	79.8588	86.7577	98.3955	75.3693	78.6214	75.2918	104.087	102.408	85.2088	81.8684
1438	580.086		1.64344			20.9418	20.7918	19.9667	22.7301	22.2461	20.1123	18.6712	21.975	23.5502	20.9497	22.988	21.909	23.1163	21.2496	23.6641	20.4294	19.6657	24.4244	21.8983	26.3419
1439	422.195		10.359			335.63	335.056	442.144	264.994	354.873	620.794	473.408	380.268	373.046	587.768	763.301	551.171	485.555	483.153	560.12	499.108	308.148	481.427	330.804	809.69
1440	333.242		11.6114			4.91862	3.629	3.84404	2.95551	4.0659	7.33751	5.65774	4.57393	7.93977	23.2697	29.0614	16.0751	7.95844	4.03438	12.4426	10.5647	8.68697	7.84007	14.6372	8.20852
1441	587.073		1.58591			12.1553	14.5009	14.7687	14.9243	15.1146	15.6741	11.8482	15.2786	17.7825	14.6053	14.2396	13.9948	12.5869	14.1483	15.0772	13.3892	13.196	12.531	13.4751	13.4218
1442	662.697		14.0637			17.876	13.2983	8.611	8.11879	5.51037	5.81322	6.5718	5.35895	5.67897	5.58402	5.80548	7.79354	4.96572	5.24178	4.83788	5.7043	5.00785	5.20524	6.46719	6.50729
1443	333.828		14.1179			24.1744	22.4388	24.4458	23.2563	22.4353	20.1601	24.2333	11.2642	23.8019	22.499	23.2558	23.4458	22.7148	23.3548	22.9291	24.0473	24.3533	24.7214	26.5577	27.6926
1444	619.067		1.71209			11.9863	13.0384	12.866	13.3858	11.8968	12.2379	11.0448	15.4795	16.0936	13.3834	15.4788	13.9474	14.1219	13.3856	16.2693	13.2802	14.9476	14.2518	11.5019	16.1391
1445	198.942		1.22296			4.46054	5.72735	18.1846	8.32024	7.63382	7.31893	5.99078	6.65029	10.5993	7.48329	9.15134	10.7589	10.396	10.5334	11.5478	10.1465	10.8648	11.1612	10.1151	10.5563
1446	483.238		2.55257			18.7479	16.8243	14.349	15.1095	12.3081	15.0284	11.9836	10.6219	16.9593	20.4016	14.5314	14.2549	12.9011	15.1212	15.9947	11.2061	11.3509	13.1035	9.24231	13.8948
1447	556.73		14.0918			8.38421	14.5931	4.77772	4.10041	4.58545	7.95919	4.18919	15.7087	4.35408	4.8457	14.5375	4.39646	8.14101	14.0262	15.0197	16.4566	4.42585	6.93771	17.1701	9.10434
1448	628.195		9.8481			42.3247	24.2156	18.3506	12.2648	8.31596	11.0307	9.97418	11.2231	5.88114	5.64719	7.40846	8.28937	9.52781	8.68965	8.01741	6.70659	8.53465	8.49777	9.71089	8.54824
1449	480.307		9.65263			1628.66	1333.15	1312.86	795.374	1000.69	1312.3	998.214	755.857	955.927	1356.54	592.411	743.597	694.595	520.137	704.663	1050.61	1661.39	698.315	1274.79	994.922
1450	187.064		10.9285			49.4864	48.7226	58.254	69.9523	48.435	72.3761	75.714	78.804	86.2743	72.0446	73.7116	70.4707	70.3431	82.0718	72.5304	72.2444	62.5094	72.6319	81.9781	90.0071
1451	743.418		9.75458			8.39204	9.71652	8.32005	7.2674	6.82336	34.9649	7.82814	18.3367	10.0541	34.6367	9.2117	8.33136	8.12921	9.84141	8.50654	8.64415	5.65016	7.725	7.5214	7.74672
1452	336.844		14.0768			21.3395	20.2501	19.5443	18.7824	20.0036	18.5075	18.6588	18.5535	19.5359	18.3066	18.984	18.4414	18.6851	17.6738	18.8474	17.8333	17.2845	15.874	21.0431	19.4478
1453	491.146		1.71974			52.2579	90.7198	86.9105	125.717	95.0525	92.4342	86.1831	151.846	138.472	89.3133	115.023	157.757	140.704	140.948	150.112	62.3913	140	156.717	63.2856	136.454
1454	540.753		14.0946			8.43271	7.72604	9.17262	5.8433	3.9467	4.51584	8.54569	6.13065	4.30959	6.83866	8.36405	7.53335	7.29011	4.29715	15.4594	7.74747	7.21946	7.19366	18.133	8.36936
1455	692.732		14.0431			127.263	53.5928	34.765	19.7722	11.8757	5.01822	5.06539	5.77739	5.58775	4.34422	4.92891	5.18037	5.20055	5.38677	4.4918	4.65155	5.37197	4.48084	4.24741	3.81486
1456	690.704		14.0666			8.2759	6.2526	6.22652	5.04277	5.36919	3.56993	5.53903	4.52587	3.34853	5.39893	3.86721	6.17964	4.05559	3.85818	4.56501	4.71572	3.80828	3.97598	4.09209	5.38109
1457	543.085		1.70415			40.0278	46.5082	45.497	50.0107	46.0316	41.9352	43.4115	50.7239	52.5292	42.0905	43.0141	52.8563	56.6373	50.4864	54.4899	41.9461	45.0441	57.8772	42.4353	56.1766
1458	552.067		1.6107			16.6944	18.7881	16.38	18.9891	17.4246	17.1195	16.2045	18.2678	18.1136	19.7667	16.1756	16.6214	16.8873	16.7173	18.5	12.3993	14.6701	20.0463	15.2678	17.1276
1459	686.068		1.62279			7.53089	11.8232	10.8662	10.741	10.3106	8.84044	9.85115	11.207	9.87545	11.7205	10.55	10.8501	10.8078	13.1743	10.5864	11.2669	9.08708	12.2447	10.9473	13.5106
1460	603.32		9.97968			45.4229	37.9721	39.1753	38.4008	30.1013	48.4961	41.002	43.5936	42.4305	42.7862	37.9804	37.4505	34.8142	35.8728	34.4982	38.1779	29.7913	36.7899	36.0298	49.4343
1461	573.724		14.0935			4.42378	5.46554	4.78465	6.49666	4.98704	5.31786	6.63054	6.42464	5.74134	3.47627	5.33647	6.68706	6.3588	5.59941	5.12815	5.65802	6.12738	5.64095	6.7055	7.13822
1462	844.582		11.8885			7.60821	7.37054	6.90762	6.53281	6.63855	8.05498	8.43772	9.98076	8.91381	8.22138	7.27803	6.74625	7.2352	8.57064	7.83445	7.19712	5.68171	6.16713	7.93383	6.41678
1463	522.283		9.28534			55.7633	479.865	1530.34	1509.21	1337.73	1217.2	1428.71	1485.37	587.75	1893.69	1318.99	1212.06	1467.51	1438.93	1346.23	1671.44	1585.61	4181.31	2068.94	1105.7
1464	788.525		10.2198			78.9427	102.785	39.8351	30.812	21.6186	28.1018	24.8314	27.1658	24.8719	27.2108	28.017	26.6079	26.5451	28.4832	24.2459	24.0209	20.9738	20.0601	25.2857	23.6258
1465	322.816		14.1617			13.4207	13.6723	16.4213	13.4779	13.8342	13.8299	15.3817	14.9499	14.9219	16.3574	15.6117	14.6812	15.3533	15.8591	16.2508	14.5411	14.8457	15.5033	17.0987	14.3408
1466	514.254		9.78187			66.6649	69.0549	64.7057	60.9368	50.2006	79.5608	79.9515	88.6286	62.1345	71.137	66.0267	63.89	59.851	66.797	53.3001	62.3814	49.1511	60.263	63.8958	75.0329
1467	91.0553		13.795			153.136	68.5633	175.319	164.845	180.974	175.144	192.144	180.011	79.379	69.652	83.9412	99.2494	205.105	210.074	204.507	195.716	206.852	193.737	207.222	209.819
1468	432.278		4.83749			17.275	15.4577	14.9189	14.8796	53.2566	14.2058	11.5901	12.6629	15.642	14.2982	9.87749	10.3003	9.33341	8.95249	12.73	9.04383	9.78971	13.2135	18.8483	10.1678
1469	573.22		8.96923			12.1564	13.4494	16.4259	14.0359	16.0752	13.8012	14.0443	14.0682	15.2271	15.9721	9.19305	13.9376	10.6695	7.81927	9.25712	11.5543	19.7229	12.0746	14.4255	15.389
1470	481.311		9.64888			451.078	367.307	357.314	228.964	283.156	357.264	276.256	216.985	268.127	376.592	172.239	215.961	201.058	149.203	206.369	290.638	458.558	200.028	351.49	284.15
1471	480.723		14.616			14.5902	15.0809	19.8763	19.2615	19.9951	13.4979	18.2188	20.0296	19.5562	30.3611	19.134	18.0072	19.4991	19.4423	20.8786	21.795	34.8658	36.4242	21.2032	23.1904
1472	672.521		11.6572			83.7609	60.9002	44.8395	22.812	15.123	10.6616	9.90308	10.1477	8.35522	10.5369	10.7334	9.66479	11.4863	11.3131	13.4907	10.7565	12.6045	14.1487	16.6797	15.4922
1473	549.763		14.0821			8.51066	7.58301	6.95135	6.34239	8.65249	6.74299	8.92728	6.44636	7.86015	8.71709	8.50299	8.39218	7.65964	9.18916	9.07989	6.95838	8.85899	16.705	7.70538	9.87244
1475	678.468		10.1933			149.654	83.0348	46.4036	43.1782	24.4366	21.9177	16.9588	14.0179	14.1866	13.1808	17.2208	20.7659	22.7986	21.13	17.4211	18.482	18.2999	15.6441	14.1745	14.9233
1476	659.038		1.81273			11.4322	11.8772	13.0255	11.8712	13.7124	11.464	9.66574	12.1911	16.3979	12.1792	13.4177	15.5319	12.9018	13.5341	16.6916	14.1404	15.183	16.6098	7.41291	15.8703
1477	90.0561		1.54874			6.69387	7.06155	7.03636	7.02261	7.26236	7.32292	6.72567	8.40311	7.69296	8.23646	8.71695	7.00851	6.46326	7.21609	6.75678	9.73191	8.25737	8.36419	9.02065	8.64711
1478	661.701		14.0707			6.87947	6.28378	7.30859	4.98289	4.78253	4.98794	3.8715	4.74664	5.57914	3.55537	4.32074	3.87417	4.21492	4.9234	4.90816	5.56453	4.37461	5.34483	4.16449	3.88419
1479	540.219		9.77628			6.87246	6.47122	7.20826	8.51889	6.15898	10.0563	9.71223	12.4585	9.35787	9.86022	7.58139	9.27063	7.77506	8.70593	6.36452	12.5894	9.40823	16.693	16.4304	21.9571
1481	633.069		1.6471			11.9272	12.0972	16.0373	14.2582	17.6703	12.9015	9.11696	14.9353	17.2869	15.7173	17.0923	14.9529	15.5653	16.572	15.938	13.3498	15.3183	17.2237	14.1098	18.6416
1482	441.772		14.1038			16.549	8.6943	19.2009	16.9819	15.2213	17.905	9.37924	9.11365	17.3633	17.6189	17.7779	17.3264	17.0342	19.0601	18.0697	18.3876	18.5587	18.8249	20.7903	9.44834
1483	224.87		14.1031			23.7632	23.9195	21.2223	21.4858	22.056	21.6373	20.266	22.3275	21.0516	21.0007	21.3582	21.8819	20.9534	21.3666	21.8001	21.1231	20.2912	21.3754	19.9933	21.3738
1484	676.071		1.65752			13.386	14.8389	12.8745	14.7201	13.2136	11.9721	14.3403	16.3592	15.2899	13.8862	14.7846	13.4403	13.492	12.431	12.4932	12.7994	13.056	10.9635	12.1124	15.5325
1485	513.254		9.77823			251.078	252.707	235.514	234.375	164.493	314.482	305.603	334.801	238.647	261.461	243.706	237.817	220.474	251.792	206.134	239.074	173.892	223.383	227.38	269.017
1486	249.906		14.1358			27.4983	25.2368	23.3345	22.8058	20.7433	22.0913	21.8427	20.4468	22.5446	22.1213	23.4168	22.2236	22.0562	21.1392	21.3991	22.4368	21.3836	21.3687	20.479	20.1999
1487	645.489		10.4337			67.308	42.3276	31.5096	21.5386	16.3329	13.318	12.7755	11.0504	12.6393	13.3439	10.9181	14.1595	14.5529	12.6322	12.9597	13.4753	15.7077	14.416	15.1003	16.5267
1488	487.105		1.57519			43.7314	50.7961	54.1169	62.7192	59.7144	54.471	42.7478	57.7698	72.1457	64.7109	60.0638	64.4668	56.6802	63.5433	57.7971	59.4004	57.5426	62.9334	71.5461	63.9309
1489	557.077		1.61775			15.822	17.3013	18.6415	19.1007	16.2605	18.6337	13.7584	17.7686	21.4937	16.5927	18.0545	18.3545	20.8851	19.6007	21.1508	16.8913	17.1179	21.6872	18.0238	18.0681
1490	533.264		10.2207			26.4308	29.2787	30.5908	28.916	20.5229	29.8911	34.7732	41.6163	33.3191	31.157	31.3291	33.2053	32.6631	33.8392	27.3693	34.7469	31.3287	33.3198	46.4715	46.5312
1491	411.766		14.6147			26.0373	24.8021	25.3379	24.2446	18.7462	24.7377	26.4234	30.4221	25.7351	29.4402	23.8326	23.0937	30.4588	24.9879	28.3181	27.4646	29.0784	28.6061	29.9177	37.7157
1492	770.67		14.0553			6.20324	5.70077	5.38942	4.34612	5.21873	5.58359	5.03302	5.37975	5.27656	4.24744	4.97375	3.50796	5.62782	5.53447	5.16273	5.20529	3.37231	3.39426	5.03918	4.89431
1493	277.598		8.96318			14.532	17.202	16.2524	16.0556	13.9452	13.6813	13.1802	12.8389	17.9219	15.4963	8.82471	12.785	11.2992	8.40023	11.1601	10.4956	21.9723	11.6909	16.4317	14.419
1494	397.217		10.0951			23.7146	18.3576	26.9243	15.4505	31.1732	24.583	25.7327	15.1862	19.4155	37.3154	18.6801	14.8452	22.7344	14.9101	14.0502	18.1928	18.8853	19.4716	19.1188	31.4776
1495	584.226		8.97366			18.5962	22.898	22.5144	21.8148	20.6358	24.8753	23.1088	19.1243	26.0319	22.916	15.572	19.4556	19.4223	13.7558	15.8074	18.0422	28.7677	18.4135	23.353	23.1426
1496	216.054		1.61187			26.5186	21.4975	22.0631	20.0716	18.7221	23.8929	18.1991	20.0987	15.0777	22.1073	12.6531	13.0169	12.0359	13.5732	12.6433	24.3833	12.6147	13.6951	35.5257	13.7126
1497	502.288		9.63126			143.646	118.672	118.392	71.912	96.8715	118.918	93.4895	74.7511	85.5925	120.241	60.4984	76.2492	66.6912	55.3266	66.8848	92.4305	157.712	65.2231	112.253	85.9092
1498	603.818		10.9279			19.5006	19.4712	20.7478	24.2949	18.1176	21.8064	22.5956	22.7577	22.7168	20.414	19.2818	21.2262	21.2242	22.6574	22.8813	22.7234	21.4636	23.5907	28.6227	33.8937
1499	626.072		1.62976			11.3636	15.2321	12.7148	13.5324	9.99059	13.3312	11.521	13.8799	15.8896	12.2589	15.4967	15.0723	12.7703	12.1218	15.3796	13.5252	12.7973	15.4215	13.0822	16.0941
1500	626.743		14.0624			18.8704	15.7548	13.0766	12.5916	12.8954	12.4599	12.0247	10.3085	10.8433	11.0075	9.6996	12.658	12.2388	12.4728	12.0269	10.791	10.776	12.3018	12.0243	9.99015
1501	700.717		14.0486			11.4604	6.71185	5.65641	6.68142	3.12343	5.56036	4.54023	3.89462	5.09359	4.47722	5.54228	5.28011	4.54243	4.20654	4.1813	4.602	3.7698	3.74981	3.56672	4.77554
1502	749.534		11.2182			113.211	65.4834	99.7912	108.257	123.114	130.97	140.664	142.186	119.686	107.263	178.598	188.372	140.647	128.689	143.621	116.278	104.118	118.999	115.736	106.92
1503	654.403		10.2337			44.3612	29.2983	18.3647	11.2967	7.79911	5.91842	4.32129	3.2583	4.27884	4.95362	4.41159	5.53168	7.2425	5.2279	5.80573	5.62233	6.86259	6.16946	6.07033	6.48542
1504	595.738		14.076			8.44883	7.03716	4.48821	5.17294	6.20501	5.1245	5.22554	6.20444	6.11824	5.6131	6.04015	5.85354	7.47541	5.77208	7.49325	6.26225	7.31591	7.50316	7.06254	5.98565
1505	570.233		9.00123			7.27165	8.45887	5.56253	5.47864	8.61917	8.79867	6.84764	6.92732	8.92895	8.71246	6.53136	6.62488	6.11941	4.81033	5.58514	4.93266	8.79857	6.8614	8.63213	6.88186
1506	505.07		1.65208			26.3987	26.1041	27.444	24.4424	26.9807	26.4324	21.15	24.658	29.7405	30.4996	29.1398	23.845	22.0186	24.8497	24.1504	21.8309	22.5261	24.7347	24.0002	28.1051
1507	92.0629		13.7923			113.047	50.2309	127.123	119.941	135.664	128.037	141.936	133.319	56.0304	52.0546	61.6386	155.669	152.754	156.677	152.37	146.948	144.35	145.927	62.8191	152.411
1508	222.867		14.0998			26.5509	27.3137	27.1326	26.0317	28.0239	28.4953	27.958	28.1049	28.6534	29.0746	28.7416	27.9602	27.6556	27.4988	29.2981	29.2033	28.0249	29.6507	27.8164	27.8821
1509	432.778		14.1126			19.7313	19.4956	19.8034	19.7104	19.0757	18.5343	10.708	11.7759	19.7176	20.7839	19.9135	20.3511	17.7972	11.3921	11.8052	11.0893	21.2775	12.698	12.6884	11.8004
1510	569.739		14.0853			8.74469	7.79623	6.35184	8.32004	7.20682	8.03963	7.13608	6.56404	7.98448	6.0463	8.08511	8.98091	8.02372	8.11837	13.479	7.75518	9.03451	7.37443	7.58098	6.69779
1511	432.883		9.22125			29.4182	28.9424	27.2316	28.1737	28.3196	27.977	26.7762	28.0847	28.3305	26.3948	27.4159	27.4679	26.8919	27.6605	26.0129	27.7379	27.2678	25.7706	26.8887	29.4427
1512	562.253		8.97671			17.2493	19.8282	19.676	23.3024	21.2395	23.045	19.9588	19.6533	25.1633	22.1411	15.0201	17.1652	17.5243	14.1715	16.0189	16.0371	24.0053	20.4313	21.9061	25.337
1513	409.293		10.0068			29.4113	28.9165	24.3118	20.5224	27.1491	32.1191	19.5989	22.6417	22.6205	31.5675	37.7945	28.812	26.5909	24.1628	27.632	154.145	26.1061	27.7774	169.491	39.2362
1514	469.389		10.5619			15.421	17.1035	18.5103	22.9232	19.6648	20.1708	21.404	22.3861	23.0224	21.5297	21.3776	20.6781	21.7746	19.9607	21.7928	86.7282	20.8923	23.8182	86.8964	25.8262
1515	581.729		14.0826			6.47156	5.95548	6.67912	4.73971	5.58665	4.38128	6.35994	7.02084	5.59198	6.43853	5.50955	5.82669	7.28186	6.26335	5.7028	7.55216	9.05027	6.59959	7.54179	5.3613
1516	481.749		14.0818			19.6953	17.9937	20.5848	19.7313	18.2877	9.58184	9.48136	22.1957	22.8027	25.5819	23.9284	23.7491	24.2523	23.898	24.5163	26.151	26.2811	25.6458	14.044	11.3872
1517	703.734		14.0273			28.7099	15.7637	11.1715	6.85527	4.01164	2.69543	2.97196	4.00818	3.15662	3.60504	3.16995	4.09866	5.68411	4.7434	3.79297	3.62271	4.07626	2.85622	3.43422	2.64096
1518	465.777		14.09			8.78393	9.88751	9.31058	21.6702	10.0013	21.1737	23.6459	22.8992	23.3743	10.1673	9.85822	22.9503	24.3618	24.4872	19.059	28.4613	19.144	25.6831	22.5206	11.13
1519	475.205		8.93525			19.0817	24.0861	24.8165	27.9306	23.8431	23.2567	22.5569	24.2312	31.4172	27.0284	15.7633	22.5482	23.3112	18.0202	19.0848	19.3758	31.6697	21.1817	24.2716	24.6359
1520	644.039		1.72564			11.9423	12.9251	12.3502	13.1284	11.0807	12.6541	12.117	11.5882	17.206	12.9274	12.8823	13.9821	13.6466	14.0045	13.8743	13.4158	11.5747	15.2988	13.7936	15.9996
1521	644.715		14.0659			13.1751	11.6517	9.7721	9.52929	11.6076	10.6263	10.9988	8.52495	10.3361	9.40967	9.62366	9.84369	9.01835	11.0558	10.2679	9.39957	8.99006	10.526	9.16785	9.91074
1522	843.36		8.64717			5.82269	7.91195	10.2273	9.06705	8.62077	8.49024	9.10338	9.7538	10.9342	10.9786	10.5258	11.081	10.4215	10.0562	10.0808	10.5146	9.85983	9.75184	8.93106	8.55425
1523	585.724		14.0902			6.08633	6.36187	6.28063	5.43122	4.05798	4.29321	5.23396	5.96993	4.52714	5.78539	5.29831	5.08128	5.93381	6.21657	7.21089	7.33071	5.13112	5.84355	5.72101	6.09003
1524	482.403		11.1458			47.2218	49.8432	55.5379	57.3732	60.7955	56.7222	63.909	57.2235	64.3711	121.055	137.598	100.441	63.9033	57.0477	90.8301	65.6829	64.1092	67.0901	73.6277	74.8874
1525	511.778		14.0783			5.90641	6.06834	8.27177	9.38139	9.32166	6.22476	9.70941	7.16901	6.43735	7.61746	7.87084	10.1507	7.56174	8.07084	8.14261	8.98975	8.89616	7.07892	8.52959	9.70775
1526	566.724		14.0943			17.9113	6.00501	18.2402	4.69539	16.989	18.7175	4.37867	17.4786	4.64148	19.0349	18.7465	17.9551	18.8993	17.698	19.3466	20.068	5.4572	19.6837	21.4674	11.0979
1527	226.89		14.1179			18.5179	19.1891	19.9317	16.9005	17.9691	16.7772	18.5514	18.7539	17.9682	16.9261	18.3818	16.4062	18.6225	17.6296	17.2898	17.8755	18.0305	18.9203	11.5232	11.9284
1528	738.748		14.0203			34.5039	19.2037	11.0005	6.9777	5.72083	4.85157	4.46298	5.34904	6.64542	7.21607	8.75049	8.61183	7.91941	5.57035	4.27605	4.82832	3.02429	3.36456	3.7517	5.21723
1529	694.741		14.0074			42.1898	27.753	19.4204	10.7834	9.46926	5.55907	5.76122	4.80661	6.13945	7.37885	10.0222	11.4822	11.344	9.07096	8.19589	6.28124	4.75659	3.99175	3.81241	4.18393
1530	165.076		1.63231			112.353	114.655	110.462	100.852	111.623	105.531	107.26	115.235	111.256	118.393	114.612	115.104	106.302	119.426	107.554	116.745	106.985	112.419	128.181	126.752
1531	119.952		14.1594			3.15346	3.50293	3.10329	3.17091	3.51717	3.54033	5.70957	4.09785	6.11815	3.7632	6.32438	6.07735	5.8203	3.74195	3.82481	5.81637	4.04646	4.1299	3.74684	3.84361
1532	267.615		8.9894			11.1734	11.1997	10.6588	8.34212	10.4385	9.57211	9.92116	8.49186	9.65505	11.9286	6.52391	8.94405	8.39629	5.86314	6.58669	6.80961	12.4149	8.83871	11.653	11.7375
1533	485.109		1.56415			118.954	157.779	194.479	221.099	212.163	187.824	153.181	196.202	272.833	220.165	219.088	226.11	188.233	215.898	197.536	217.228	195.301	213.399	279.692	233.338
1534	264.884		14.0925			13.5739	13.3122	11.1683	11.9134	10.8883	11.3832	24.4823	12.4594	24.7021	24.8526	25.308	11.7173	12.1222	25.8311	12.8329	26.1471	26.6579	26.8763	26.4129	11.9616
1535	547.746		14.0916			5.54132	12.936	8.31585	7.43798	6.88856	6.0135	6.48548	6.68013	6.2205	5.68218	7.21879	4.7624	7.56775	7.01355	4.87647	6.06208	4.30316	4.31871	6.81287	6.6786
1536	379.648		3.06083			4.13236	4.53004	7.23512	13.0802	6.89859	8.14723	9.92505	16.0629	18.7666	7.84649	5.06294	7.45286	5.77498	5.98143	5.65792	4.63119	12.0496	6.1049	8.60225	8.47026
1537	763.509		9.79764			16.422	49.6918	40.5506	24.8046	18.0028	23.0308	24.985	25.4353	19.257	22.6016	22.1669	19.175	22.7581	7.73766	6.52267	43.0186	5.85441	6.69851	7.79431	37.9399
1538	373.244		2.56564			513.865	361.472	406.294	227.232	343.923	328.251	232.701	204.031	264.725	446.78	227.802	273.028	277.885	191.342	233.186	224.393	223.187	299.509	333.64	430.522
1539	580.736		14.084			8.22828	7.91626	6.41516	7.62117	6.63114	6.33962	6.84355	6.51324	7.06184	7.6797	13.4913	7.9404	6.958	7.88727	8.32648	7.0331	7.44259	6.9098	8.02271	7.61422
1540	550.341		10.9357			84.7501	84.645	97.1919	125.418	84.0176	129.268	138.981	139.729	152.851	121.53	121.017	118.688	129.225	134.421	125.206	125.397	113.539	131.226	142.712	165.84
1541	829.521		11.1624			27.809	18.6847	13.8755	10.9891	9.93914	9.87546	8.45141	7.94746	7.93524	7.11153	10.0088	9.97167	7.08087	7.32448	5.90088	10.9397	6.52108	8.45237	9.36879	12.5652
1542	638.721		14.0736			13.3049	11.2789	10.4591	9.97773	10.0455	9.93742	7.9394	11.4409	8.87464	8.01354	8.75478	8.60098	9.67828	9.06929	9.69236	9.29432	10.0426	8.97279	8.38054	10.0027
1543	681.055		1.62444			7.30408	9.16513	7.63184	7.69621	10.0488	7.64166	5.79269	8.25706	10.3227	8.74762	9.23747	9.10222	8.99982	7.46547	12.2463	7.66719	9.74986	9.69764	7.27492	11.7721
1544	655.697		14.0703			18.8977	14.2158	6.93688	7.6318	5.68241	6.99268	6.45541	6.126	6.9751	7.26366	5.82188	7.09422	7.15587	6.79168	6.45388	6.97862	5.91879	6.61835	6.4116	5.69988
1545	699.714		14.059			18.7807	10.4152	4.91601	5.53754	4.02509	4.78854	5.77768	4.2033	5.02958	4.26294	4.20802	3.39649	4.37279	5.02691	4.11817	3.53699	4.81385	5.57185	5.59932	3.22885
1546	287.313		8.62016			2.60035	2.5423	2.05661	2.27252	2.24658	2.90698	2.48339	2.63408	3.88746	3.27099	3.00846	3.01639	2.56976	2.61305	2.88242	3.43675	3.78336	2.95409	2.66257	3.24746
1547	543.752		14.0892			8.41444	7.5639	8.70124	8.44663	7.73351	7.56457	7.19575	7.05453	4.48021	8.1534	7.71667	7.49126	15.0293	4.61235	9.21777	8.11358	15.9895	8.66235	8.66625	8.29723
1548	596.747		14.0713			12.3078	12.9631	11.8193	13.1606	14.2269	12.7744	11.2992	7.24497	12.1186	12.8734	14.5555	11.7209	12.4244	13.5245	12.14	13.2928	12.5411	13.5427	13.4246	13.9447
1549	621.308		9.97909			16.4197	20.6036	22.5852	21.8335	14.715	17.155	19.6115	16.7123	14.4439	16.6681	19.9775	11.9443	12.3854	9.41852	9.22218	10.6527	16.8155	23.8067	16.7183	20.6433
1550	693.46		10.2144			16.3179	52.2239	41.9506	25.9685	24.5274	17.2265	15.7845	19.5353	19.0019	24.4929	32.3649	41.2181	42.1794	41.7645	36.638	29.3208	28.3049	25.74	24.1599	24.6303
1551	255.232		11.3343			29.9232	24.2079	22.6659	18.9467	22.9282	27.0248	30.0772	23.7724	20.8688	30.4893	15.7365	14.7258	14.6318	12.0057	13.0653	33.1123	13.6593	13.5252	44.4429	18.6825
1552	679.058		1.63587			8.95041	10.5747	11.3463	11.6166	11.8869	11.3502	10.3093	12.2973	13.7254	12.3086	10.6864	10.0073	12.2714	10.3151	11.2529	8.69561	10.6088	13.5499	8.1117	8.29591
1553	606.762		14.0594			19.1878	16.954	14.0607	10.6701	14.5644	12.6414	12.1332	12.1648	11.9373	11.4943	12.2389	13.3633	11.8337	13.1406	15.1182	13.4585	11.752	12.8683	6.56182	5.89589
1554	379.078		1.72511			38.0521	36.2684	36.0296	42.5413	35.7629	44.2854	36.9033	33.6063	50.1263	53.4221	43.2541	38.3933	36.3858	32.9895	34.1651	35.7373	34.8531	37.3645	38.4733	39.0954
1555	489.113		1.59703			112.075	120.495	118.585	100.005	106.958	115.726	99.7201	111.992	113.476	146.406	134.161	105.137	90.8505	88.8437	79.1385	88.0414	91.2515	102.029	118.576	132.881
1556	307.237		6.95701			35.8473	37.8009	36.8888	35.946	38.4918	38.7733	37.7154	36.8935	59.2224	39.436	39.7822	41.9697	40.6342	41.1934	39.1334	42.3882	57.8569	42.8131	47.8232	46.8366
1557	156.043		1.47507			128.868	144.858	141.257	212.252	154.208	163.445	167.262	216.363	226.181	140.706	206.096	224.171	212.29	229.905	227.338	104.15	224.318	213.003	113.439	231.704
1558	536.784		14.09			5.08869	15.9897	15.6101	3.17083	5.18797	7.26023	2.39796	3.41272	3.1705	3.9506	4.06484	3.84892	3.47348	4.21561	4.75701	3.57719	3.66694	3.18981	4.6801	3.92116
1559	560.384		10.9372			25.5889	22.3981	23.0946	30.4237	17.2437	30.4811	29.9162	30.2365	31.2687	27.102	11.4942	23.7697	24.6714	27.2429	25.1143	24.3052	20.5145	25.7008	24.1707	28.6343
1560	146.13		1.67743			23.2252	21.7035	22.8039	7.03363	16.3125	20.3115	20.2726	17.7619	23.3005	22.3362	20.7808	17.5692	14.6035	7.16481	15.1317	13.2626	16.851	15.6595	14.6297	25.8501
1561	613.14		1.70387			18.0638	18.7121	21.6424	25.4945	23.665	20.6853	18.064	22.7551	32.6622	37.5303	55.8087	21.3424	23.8241	24.8599	25.9277	241.162	24.9917	25.0025	335.68	27.4317
1562	544.075		1.71934			24.9274	27.7352	29.9734	32.5538	29.899	24.2857	28.9339	35.0042	33.3797	22.9348	26.3886	36.8627	30.9578	34.8072	38.0993	24.4112	27.5035	36.6537	29.1315	35.737
1563	655.282		8.94176			11.4149	10.0108	10.3127	8.40478	11.6816	12.4752	12.7503	12.0214	15.3191	14.4038	8.84308	15.6762	12.3872	10.2678	9.82226	7.41235	12.1646	7.21292	8.03021	10.8805
1564	307.083		1.74956			47.386	46.2769	54.5945	57.3705	56.7743	55.5102	48.7228	52.3695	68.422	80.6121	103.952	58.7655	56.1862	60.1878	59.8361	401.218	55.4215	52.5551	542.165	63.6141
1565	138.067		13.7848			77.3562	73.5027	82.8558	95.7901	77.2504	82.2101	87.9224	87.9263	84.4085	86.3183	86.8124	118.201	93.3515	87.4323	88.7967	84.3645	89.6123	88.8574	78.0806	81.6242
1566	476.778		8.97008			27.597	32.6427	32.2944	28.0879	30.0485	29.9025	26.2213	25.4907	33.4518	31.2417	15.2982	23.7117	23.2447	16.2032	18.0368	19.9192	46.9302	24.4403	31.8852	28.7956
1567	551.344		10.9358			23.3331	24.4955	24.5988	32.3567	21.6837	32.9536	35.8013	36.2968	38.2494	31.1577	30.9615	30.5159	32.4456	34.1525	32.9575	31.9954	29.0024	33.5939	37.5338	42.7426
1568	594.847		5.75438			4.94608	9.84891	23.899	10.3821	6.40691	11.7244	3.83968	4.61798	4.29356	5.78438	4.45992	4.93414	11.6187	3.2274	3.17845	7.86208	3.82238	2.89054	6.10452	5.14654
1569	743.677		14.0541			4.26836	3.66812	4.8176	4.62829	4.19958	4.81229	3.49073	3.68258	5.11533	4.35376	4.12953	3.8852	3.45948	2.91843	2.70879	5.4877	3.92185	3.12263	3.22627	5.04132
1570	567.045		1.6723			18.0068	15.8645	15.0255	17.0741	17.2844	11.4611	15.3947	17.0835	17.3941	18.0575	15.2883	14.1968	15.6161	14.8356	16.1776	12.7378	15.1561	16.2713	14.5038	16.7174
1571	584.72		14.0875			8.03318	8.01356	8.44526	7.72952	5.69582	7.00312	7.60261	7.42165	5.60585	5.85359	7.48717	6.77638	7.13411	8.63367	7.55437	8.11717	7.46643	7.68029	8.18782	8.16045
1572	614.072		1.67604			11.091	13.5386	13.0752	13.6544	14.832	14.6551	12.5986	14.8978	16.8931	15.6469	18.5029	13.4429	15.4686	13.6986	15.9751	70.0681	13.5835	15.2674	95.1159	15.4125
1573	591.338		10.2932			31.7925	6.97938	21.0997	8.65181	13.1598	17.4571	9.67144	13.8059	14.8383	11.3885	7.08295	12.5431	12.7875	7.55812	7.13188	12.2341	11.8425	12.4751	13.2063	13.9565
1574	473.064		1.62008			38.4001	31.422	32.9878	28.0605	28.9811	27.9317	25.4297	26.773	32.2786	34.4252	39.6575	28.8282	26.5459	26.0691	28.6885	22.3471	25.7366	25.6587	23.5456	29.8042
1575	199.934		14.0667			8.8838	8.97522	8.69966	8.22846	7.94685	8.52465	7.74848	7.69292	8.5526	8.01256	8.80858	7.03762	7.97056	7.836	8.54472	7.7298	8.36872	8.4294	7.38837	7.69975
1576	653.05		1.68727			12.0775	13.4444	15.164	13.3241	15.9983	13.8353	13.3626	14.6447	12.3707	16.1393	14.007	14.7932	15.7996	14.3042	14.8223	14.2362	13.2318	14.7926	16.5228	16.192
1577	701.723		14.0489			19.0425	10.3204	8.34527	4.52628	4.41184	5.5137	4.51116	3.89916	3.28438	5.01744	4.91272	4.66322	3.71716	5.80369	4.94912	5.14137	3.59229	4.09704	4.54416	3.42781
1578	337.171		1.52946			64.9656	60.7493	68.442	54.7526	55.1138	68.2228	55.7204	55.1374	68.5991	65.4739	53.2518	71.2183	74.1269	63.0431	66.9996	51.9243	62.5393	73.4992	75.3374	77.5759
1579	385.118		1.60256			63.8847	60.2669	63.351	65.1469	64.1464	60.0546	52.3412	60.4856	73.5987	68.3946	60.2015	63.4787	57.2755	56.2787	59.5083	49.7996	51.4343	62.2418	62.7766	69.8504
1580	427.085		1.52788			85.7535	77.3833	78.8029	81.9176	76.4363	81.7317	68.5986	74.071	87.4146	94.8365	113.339	80.0535	82.2014	76.7417	78.3596	124.486	72.3952	74.8731	165.72	91.2178
1581	530.083		1.6468			17.5491	21.3588	20.2168	21.3483	21.307	20.8693	18.9522	20.9106	25.0585	19.0258	19.9863	22.9203	22.2239	23.3694	22.8063	18.0028	23.0601	22.5403	20.5131	24.2326
1582	238.154		1.71974			62.5104	56.8333	62.3873	55.8106	58.4343	57.9276	51.5724	60.1934	68.1097	64.3427	62.6276	66.5408	60.884	58.9942	67.4632	55.5996	58.9721	66.4762	63.4645	66.727
1583	347.045		1.67916			31.0841	41.0654	41.8432	55.9837	39.268	33.1661	34.6812	57.2511	48.9004	32.1059	27.504	51.1635	43.7573	53.4216	52.2416	39.2877	49.2227	56.6013	47.4647	57.0162
1584	593.147		1.51779			19.7814	17.285	16.5623	24.3697	18.0956	15.6443	16.7151	23.3975	33.5315	25.5344	19.7151	17.4243	14.7275	16.1406	22.9374	16.7431	16.3979	16.9322	16.4029	23.1056
1585	762.71		14.0395			4.44472	5.44696	4.45261	3.26329	2.58059	3.11474	2.49427	3.71733	2.70579	3.88735	3.74562	4.52874	3.42909	4.14525	3.60859	4.73529	3.97965	4.51478	4.70565	3.8708
1586	642.724		14.0632			25.6483	20.8723	15.5077	16.4036	18.1977	15.189	15.2289	15.1095	15.9428	16.2816	15.1109	15.6726	14.7584	16.6054	17.3463	15.724	15.1132	14.3058	14.7467	17.6668
1587	359.304		11.646			6.57576	4.5887	4.49678	1.32588	3.61582	5.134	3.94438	1.66284	1.12748	5.76123	3.23096	1.35704	1.71243	1.03506	1.54796	6.1883	1.76257	1.76266	3.72418	4.13749
1588	674.297		8.14814			5.51896	6.72067	5.80508	6.19537	6.01618	6.09018	8.03314	7.57797	7.8366	8.91805	8.02727	8.52509	7.67042	8.31716	8.38265	7.61313	7.21319	8.07842	6.83257	5.17035
1589	584.259		8.49009			15.8857	14.2798	15.3311	14.4865	11.7629	17.9669	15.0516	15.8272	17.6002	13.6347	11.2949	14.3007	14.2902	13.9093	12.0221	12.3472	10.4839	13.9716	14.2729	19.9784
1590	54.4991		14.1315			16.0027	21.4314	13.7198	15.7953	21.7714	21.0453	15.8042	14.4972	14.3143	14.7579	15.1588	16.1913	14.8196	16.0922	15.4338	15.8005	15.0711	15.3383	14.5835	14.9091
1591	298.836		14.6501			37.8971	40.7161	34.4762	36.961	34.6213	31.6747	39.1182	37.9649	39.2618	38.2089	34.3962	34.3687	41.6684	33.8507	42.6328	38.5597	39.0751	40.9244	46.7231	42.4396
1592	277.21		9.82875			11.215	10.8891	10.4917	9.0227	14.7379	13.1404	11.7993	10.6745	12.7565	15.0278	11.1135	11.958	10.4035	11.1214	13.436	50.5501	12.491	12.3155	39.5761	15.9418
1593	688.12		1.63052			4.50015	5.74013	5.8351	7.10082	6.38843	6.03772	5.23255	8.68479	10.633	5.90244	7.58306	6.97424	6.68743	7.37325	10.2097	7.53291	7.38845	7.91281	5.34133	9.67468
1594	422.316		8.49343			88.1092	53.6584	61.2137	78.1393	76.8502	64.3665	85.2515	60.0738	99.3932	66.5008	95.5451	61.347	58.158	57.3366	63.2946	58.7966	55.6018	46.4364	79.5389	64.3196
1595	503.286		11.9083			68.1266	70.3806	63.9256	86.04	61.0638	88.0117	87.3461	100.54	90.5448	70.5844	95.638	83.0294	81.8411	97.5541	84.7577	85.7071	55.9112	91.2938	88.4345	114.931
1596	653.705		14.0754			8.73959	7.07826	6.20837	6.01445	6.1103	6.5105	5.73903	5.3447	4.70291	5.58514	6.75024	5.48024	6.32551	4.96335	5.75477	5.74908	5.56656	5.24024	4.67868	5.66394
1597	121.969		14.1672			54.7994	49.5039	50.47	52.6904	46.8685	45.2108	50.3184	53.9148	49.3844	53.1757	52.6509	49.8685	50.2489	50.0444	51.6464	52.6187	33.7953	52.0955	35.9205	40.2773
1598	627.725		14.0753			8.10213	6.1311	7.54141	6.74421	5.59736	6.65705	6.90439	7.59938	5.70974	7.11899	7.18882	8.4098	7.51746	6.78995	7.83268	7.93209	7.38323	6.98587	6.85225	6.08311
1599	786.508		10.6333			70.8857	67.7863	81.8508	176.352	81.0842	179.481	184.257	206.414	185.61	180.686	175.669	94.0181	75.9206	158.214	69.9077	78.3485	46.0223	82.325	84.9191	196.552
1600	652.697		14.0773			8.3733	6.86454	7.5304	5.28648	5.64196	6.7493	6.87227	5.78477	6.50889	6.26853	5.00805	4.48634	6.78647	5.83825	7.10266	6.95924	4.7063	4.50506	6.96745	6.83947
1601	372.8		14.1147			20.1429	12.0136	12.9422	19.5591	19.9712	12.768	11.6405	11.622	20.8282	20.0636	13.1271	19.2888	12.9432	12.5535	20.4563	12.925	11.3433	11.0365	11.4661	11.8766
1602	313.075		1.69768			15.6965	15.364	14.8282	14.089	16.1057	16.4842	13.4867	15.0451	16.8971	17.5436	15.9277	16.946	16.8811	15.3979	17.0836	15.0283	14.8353	16.3382	15.9407	20.0308
1603	525.457		11.7733			5.29194	4.99365	6.7616	4.36931	7.19686	9.39487	8.31743	9.03502	8.93981	11.5045	7.87908	6.54788	7.70356	7.65419	8.34701	11.1155	8.114	9.13738	14.4813	9.40741
1604	748.28		3.42751			6.80425	24.3971	6.9919	20.9772	47.7197	10.0883	12.9892	11.7193	12.9597	19.9352	19.7535	17.1472	26.7038	16.7272	33.0044	61.6008	19.0178	17.2051	21.8208	24.4614
1605	381.343		11.678			23.8701	28.8198	24.6873	29.0707	33.065	34.005	32.2302	39.041	38.4901	36.3661	34.162	29.4872	23.5021	27.8863	23.6309	26.382	27.7027	29.8831	30.818	35.8721
1606	736.721		14.0407			76.2866	34.8424	5.14164	4.66871	5.57963	5.3802	7.38364	5.43905	5.61814	3.72812	3.55033	5.55665	5.33351	4.10241	4.34799	4.98591	4.17987	4.07285	4.44024	3.27059
1607	383.302		9.06103			16.9479	22.4846	19.5095	18.7353	22.7242	20.699	19.7906	17.382	19.4411	19.4036	20.1012	19.7593	18.8748	20.2894	17.8628	19.2364	18.2909	18.6495	17.96	15.3866
1608	338.667		3.0631			13.4346	15.5205	23.0876	41.0627	22.5084	26.4678	29.8184	45.153	55.28	24.7909	16.7294	24.1474	21.8446	21.6396	19.9981	16.2014	35.2976	21.4846	25.9433	26.9148
1609	582.718		14.0924			7.11704	7.53309	7.0266	5.30464	6.16317	5.89415	7.76437	5.02648	5.57792	6.65503	6.97997	6.3234	7.36546	7.00512	6.84794	8.31311	6.36008	15.6961	6.54814	6.51255
1610	594.757		14.0647			14.756	16.0466	16.968	16.0607	16.9237	13.02	15.7707	18.0539	16.2478	16.4159	15.7634	16.9383	14.8054	16.9484	16.7494	17.0631	17.5172	17.9617	17.3081	16.6333
1611	499.752		14.087			10.0374	9.13481	8.58902	8.25434	9.92144	8.83405	9.29221	9.1099	8.61719	10.2026	9.26061	10.3199	10.4561	10.1663	19.0221	10.0561	9.49597	10.3232	8.7541	8.58885
1612	341.347		8.60227			11.6582	7.92351	8.94026	10.2224	3.50295	10.3324	13.4338	8.81182	4.48209	3.95603	3.68791	7.44395	11.6768	10.0824	10.8719	62.893	10.4619	10.0662	14.2671	23.1822
1613	391.739		10.4864			0.319706	0.0841564	23.9476	27.89	23.0407	32.8277	18.1814	29.9887	32.1363	40.5733	35.5346	25.1443	19.5237	20.0176	23.0911	28.4232	41.6609	27.368	33.5174	50.0488
1614	358.302		11.6464			38.3194	31.3692	26.5033	5.82732	24.5057	30.4422	20.551	10.8992	6.65252	31.2561	20.8563	8.42877	10.5015	3.90316	9.5158	38.0923	9.12264	11.0103	18.5738	26.9021
1615	319.208		10.0028			29.6495	29.7469	34.8149	34.0745	38.5374	35.1692	36.7691	37.0365	43.1091	46.5172	31.1082	32.2409	35.3398	28.5408	40.5924	44.7694	55.6636	41.8783	49.4662	59.7441
1616	708.538		11.1631			47.4161	33.8801	884.302	852.751	873.072	1011.84	843.688	984.522	962.011	1037.67	1266.7	1106.36	819.807	798.875	856.421	812.111	841.601	890.488	961.59	1066.93
1617	766.28		3.08165			5.55733	18.0257	6.58361	18.4099	42.9174	8.98345	12.0454	13.4392	11.5104	19.6199	17.7565	16.1254	23.5829	13.3706	31.8525	52.5254	18.2198	15.0043	19.5122	20.1917
1618	357.3		11.649			154.708	125.101	107.532	24.9048	98.4614	119.581	78.6368	39.5603	25.5912	123.098	79.3627	30.4747	41.6143	19.9934	39.0876	150.74	34.1227	39.9867	70.7436	112.933
1619	750.546		13.7892			4.73547	21.5926	629.687	586.919	623.76	564.632	579.297	759.894	613.106	506.848	666.801	669.169	574.209	921.681	507.63	534.985	565.333	565.853	557.409	619.154
1620	333.975		1.83547			65.5388	67.2214	61.1881	54.8724	57.8758	59.3057	52.2501	56.3437	54.9594	61.4305	54.984	57.7018	58.8966	51.8151	43.9012	51.2243	49.6499	55.5684	66.7327	63.5228
1621	672.697		14.0662			7.52554	5.83869	4.53567	5.13669	3.49662	4.80901	3.86045	4.01823	5.04569	4.1789	3.70134	4.6897	3.48128	3.85204	3.98391	4.35663	5.32151	4.1619	4.67192	4.39357
1622	180.911		14.6529			27.5693	27.8498	29.3466	30.081	28.0152	26.8898	30.8721	31.336	30.2906	29.0709	28.2224	28.2591	29.6128	27.5585	29.2682	31.0262	30.0344	31.5248	33.3768	35.2456
1623	407.209		10.1356			49.2737	41.3106	47.7439	22.5454	37.778	54.3638	40.4107	33.7797	35.5014	53.9526	63.0134	43.3448	37.4921	38.1854	43.5989	58.0808	31.0097	40.1855	74.547	65.5266
1624	349.821		14.1029			15.4012	24.4269	14.455	27.4823	25.5784	24.0291	15.8227	14.3477	29.6853	17.6756	16.132	14.3287	15.9645	16.235	16.3921	29.661	15.807	17.6175	16.9558	17.3718
1625	324.83		14.1247			20.0169	18.6444	19.1718	18.5265	18.2026	18.4974	19.9651	17.9619	18.4418	19.5768	18.8581	18.5556	18.6043	18.8904	19.542	21.9166	19.4201	20.1732	20.8753	18.2688
1626	551.763		14.0841			7.22995	7.17539	8.24584	5.00584	5.00941	7.80209	6.06961	4.58735	4.61464	5.18475	5.79312	6.93099	6.9132	6.82044	14.4806	7.33447	4.40965	7.05438	7.52697	6.97383
1627	558.296		9.91294			44.0527	55.8646	67.0575	61.0316	61.382	61.4369	66.9218	67.3119	94.2689	79.5446	52.5885	68.0397	69.6784	56.3392	75.6784	50.0109	148.659	93.4047	84.694	107.053
1628	266.102		1.52981			22.5713	23.781	23.7206	29.7884	21.7405	27.8589	24.0126	22.4388	26.7306	27.549	22.5367	27.5386	28.1345	26.6716	28.0934	21.6563	24.0745	32.9124	28.1752	29.5033
1629	562.06		1.6125			14.1661	15.3645	14.2765	13.5462	14.9282	16.3787	13.0178	14.865	16.594	15.1412	15.345	17.4208	14.7269	15.8828	15.0062	13.4901	14.1991	16.116	16.2713	17.2904
1630	410.207		8.74567			32.4129	33.5999	30.3597	27.4833	23.0916	33.1239	28.3705	31.2473	25.7523	32.4033	36.1521	33.0103	29.0065	33.1035	32.1521	34.3931	21.7075	30.8766	35.1211	37.1004
1631	735.711		14.0567			21.4668	11.3361	8.84045	4.34455	4.6246	4.62546	4.07138	4.82801	6.10011	7.09307	8.57603	7.12187	4.65843	6.44963	4.93728	4.97705	3.83398	3.99317	3.6489	3.88204
1632	675.705		14.0715			6.24902	5.61509	4.36016	4.17157	5.90826	5.20771	4.85021	3.45935	4.36405	3.60231	3.96683	3.88121	5.79917	3.20768	4.86203	4.1871	4.40294	3.63577	4.05703	4.55712
1633	474.2		8.96778			91.4999	99.4627	107.34	89.9509	96.7821	109.045	101.804	98.4763	126.878	112.456	70.8664	91.5643	89.2534	71.6711	77.1432	75.9468	138.297	88.5074	110.973	111.52
1634	145.056		10.9291			2.3033	2.61687	3.30403	3.72705	2.833	3.80655	4.63566	4.28134	4.77592	3.86453	4.26693	3.51479	4.31392	3.74951	3.55158	3.78643	3.78941	4.15221	4.05477	5.37713
1635	604.345		10.1086			84.1502	80.8475	89.4607	91.814	73.0908	99.3882	106.917	129.25	114.639	111.837	101.236	102.235	103.45	117.199	109.422	102.79	83.5814	104.541	121.341	131.179
1636	615.058		1.66685			15.0342	15.6015	13.7024	15.9812	16.919	14.115	13.322	14.1195	17.1935	15.0589	15.0272	15.5372	13.5797	13.6168	16.3842	39.4369	13.1076	15.6889	53.1633	17.6412
1637	286.306		8.62615			16.978	14.6696	15.0427	15.5164	14.534	17.7152	15.4958	14.7489	21.3739	19.047	16.1133	17.5089	16.9662	15.3304	17.7	18.0508	19.995	18.1677	17.2458	19.9197
1638	157.089		1.4217			9.56006	5.86016	7.30601	15.286	5.13817	6.18377	5.94566	16.6011	17.8368	8.62978	5.23166	16.0604	3.96476	4.26796	16.866	4.02394	4.08573	4.13507	4.2056	4.63999
1639	544.321		10.0593			55.3888	76.0271	91.2443	87.3323	81.5446	78.3533	87.5809	77.8518	109.116	85.3023	12.7727	145.376	97.1596	86.1061	83.4972	80.97	147.713	200.974	102.541	105.897
1640	473.196		8.96729			375.746	416.177	428.684	360.592	401.218	440.892	422.504	392.164	525.344	462.12	296.49	370.871	368.439	298.044	310.946	312.033	566.131	364.244	445.202	457.049
1641	299.592		14.088			0.179434	5.07927	7.13292	6.63638	4.67537	6.35844	6.36659	4.6534	4.00812	8.74449	6.78219	6.01358	8.7254	8.16824	4.95264	6.15586	4.56941	23.2092	6.94316	4.7341
1642	684.718		14.0686			12.2609	11.1642	7.85893	5.68936	4.09336	5.87848	5.30827	4.44771	3.59342	3.85257	4.67581	5.80493	4.33305	4.80777	6.66803	4.56929	4.60692	3.97281	5.62713	4.95545
1643	405.075		1.57123			188.371	212.094	189.294	249.106	193.976	207.218	203.469	261.295	237.392	189.679	181.106	211.58	214.236	206.663	211.109	157.626	200.356	221.122	200.555	184.735
1644	324.217		10.0481			14.7438	22.3161	28.4341	31.368	39.8748	41.4074	45.4828	44.6172	45.9618	46.0097	45.9241	41.5259	42.7385	39.5455	39.8237	40.0572	40.2152	40.9761	41.138	39.0876
1645	764.274		3.0851			82.5242	236.884	87.9473	238.014	504.909	114.608	146.598	161.596	142.935	233.137	204.539	188.037	283.012	169.038	375.295	622.908	229.844	191.899	230.367	247.406
1646	464.08		2.57697			97.2632	123.985	124.702	170.995	142.116	126.859	106.03	153.661	311.667	169.946	149.037	224.842	101.931	231.56	186.785	110.554	125.941	248.571	282.219	251.131
1647	712.561		13.7464			0.713719	1.11171	59.7002	51.5295	55.7423	55.5023	48.5372	60.8086	47.0634	36.799	56.1	56.6175	73.1593	66.4598	69.7657	41.906	39.179	41.9655	40.058	45.8977
1648	671.791		9.25517			6.26189	4.93598	4.99799	4.88553	5.11724	4.35866	4.76739	5.24193	5.80836	6.43331	5.54194	6.37732	6.39512	6.33505	6.05875	5.93834	4.83308	5.81782	5.05013	4.54939
1649	598.337		1.34871			20.8934	21.0991	35.8035	22.9333	37.4167	26.0539	15.9661	13.4144	36.5389	35.1871	17.1929	26.1787	30.1888	19.7082	32.4425	5.66394	26.7847	25.6838	7.04908	19.2242
1650	532.736		14.0963			8.52189	14.9886	9.137	9.07658	8.02789	7.76045	9.05996	8.82479	15.5933	9.51569	7.04876	7.57397	7.46214	7.61828	7.7041	16.2092	8.47103	7.20155	7.7033	6.40726
1651	590.31		9.31036			36.3896	32.8563	31.2379	25.6939	23.3191	36.8174	33.8279	32.4586	28.3785	34.669	31.144	30.4444	28.7166	27.8753	27.5139	26.5459	23.5825	27.7995	31.2174	36.4499
1652	421.316		8.49712			321.096	190.855	221.274	283.307	277.915	227.508	306.341	214.378	356.214	236.237	353.072	221.121	204.246	200.222	230.099	210.946	198.408	165.821	288.035	238.809
1653	785.5		10.6378			113.548	126.569	168.414	243.22	175.674	302.05	288.772	336.968	272.192	271.789	226.119	196.185	164.494	198.548	148.444	166.169	106.405	183.601	189.753	311.602
1654	525.221		8.96265			8.27542	13.7589	10.8758	10.4454	10.0757	12.0499	9.42523	7.20288	14.0222	13.8127	5.0066	8.72725	7.80362	5.2057	5.49263	6.16961	19.9703	7.77909	9.80931	11.9032
1655	529.74		14.1008			9.01458	5.16347	7.46537	6.20962	6.24144	13.7649	6.35972	7.66178	6.36736	6.67287	6.67313	14.3902	15.4893	7.63567	7.33687	6.73467	15.5582	8.65529	7.91128	4.80888
1656	446.211		9.58985			13.6122	13.342	14.3373	8.66219	14.9406	19.4944	16.4224	13.9914	11.6368	18.7983	21.5478	12.4715	11.7171	11.9761	16.962	32.9425	8.51419	15.7779	30.0773	21.3576
1657	523.085		1.58414			21.9104	23.5909	24.0485	23.8322	23.0202	24.8641	18.8175	22.9755	27.7782	23.1919	22.9461	27.5713	21.6164	26.7862	29.1999	22.4576	22.3897	26.419	22.8624	26.8466
1658	244.871		14.5635			41.553	38.9191	43.5807	42.2934	40.8533	41.5674	45.236	49.4693	50.2029	55.3065	53.6218	25.0856	48.5216	47.0163	51.5022	52.9167	54.8284	54.358	57.8198	48.6645
1659	420.922		2.65156			9.7443	11.3589	12.8385	15.3144	13.5932	16.223	12.8371	11.7838	14.4804	14.3992	10.9995	14.2173	16.9879	14.9426	14.4775	13.5113	11.9356	16.0594	15.513	15.3507
1660	245.075		1.74671			14.6333	17.2729	14.4059	14.0363	14.3771	17.1094	14.3242	15.8591	16.2565	18.1307	17.1405	13.4873	13.9961	15.4122	14.0267	13.6486	13.8527	16.4482	14.5874	15.5082
1661	563.251		8.97327			11.2493	13.198	13.0432	16.0302	12.3009	9.32911	12.9905	13.0672	15.7054	15.1071	12.0517	13.6805	15.1446	12.4581	14.8601	12.8998	16.3709	14.5182	14.7943	15.9155
1662	687.11		1.61186			5.07915	6.00759	6.80016	6.06246	5.1393	5.31278	5.23378	6.59306	10.6485	7.89692	7.54233	6.57107	7.39307	6.31823	7.45844	5.96324	7.52562	7.67698	6.56041	11.8669
1663	641.065		1.65859			14.3861	12.5389	16.2603	15.6711	15.7875	15.6085	14.9556	16.4934	17.1228	17.3434	15.9668	14.3659	15.4181	13.2385	14.9723	12.7672	13.5519	11.5837	12.0673	20.1099
1664	271.992		8.96486			7.87139	8.78284	9.33289	9.14541	9.3703	10.8181	8.27752	7.79948	10.7216	9.54346	6.1118	8.25938	7.62062	5.08907	6.55215	6.773	12.0301	8.39699	10.0564	10.4462
1665	541.782		14.0844			16.2048	4.50605	3.64778	4.89694	7.05805	4.75359	3.69002	8.03894	3.72175	13.8497	3.43116	7.86542	4.05159	4.26726	4.91722	7.39535	3.9425	4.7724	4.7549	4.50042
1666	536.198		8.96659			20.7936	20.5701	27.5694	24.3922	23.4877	22.3664	21.533	19.4091	27.4396	21.3805	15.8023	21.0877	18.1867	13.9215	16.4468	17.4104	32.0642	17.9181	26.3759	23.0714
1667	561.742		14.0801			7.53953	6.83273	6.6668	7.3536	4.35149	6.01891	3.95789	7.76397	5.62957	8.28234	5.77107	7.51032	7.08874	7.12832	7.85587	9.75647	7.91676	7.8853	4.22457	7.93169
1668	403.302		10.2053			5.85866	7.94764	4.78354	4.62148	7.24014	7.82904	8.74136	6.84589	7.6689	8.29088	5.05392	4.48889	4.34378	3.94878	3.57358	153.683	6.26684	4.35572	177.892	4.39933
1669	325.226		10.0452			4.42709	7.32078	9.0545	11.7778	14.4975	11.7672	15.9722	16.3854	15.2808	16.2474	15.2486	15.0962	15.0442	12.6599	11.1534	13.3349	15.3098	14.9756	14.9726	13.8978
1670	714.723		14.0395			19.9818	11.8353	5.91444	5.80855	4.92083	3.74235	4.82367	3.17444	3.57115	3.80956	6.23074	5.0887	5.5422	3.52619	5.71621	3.82917	3.80859	4.26938	3.33846	2.91462
1671	621.056		1.64109			12.3034	11.3412	12.5286	12.1635	11.4799	12.0982	12.2106	13.1579	15.2755	12.3206	11.1905	10.8926	12.3108	12.4509	11.9346	7.53945	12.3383	9.34975	12.8769	14.5208
1672	272.881		14.1525			20.7922	22.9937	24.4199	23.5517	22.594	22.8167	20.7177	17.4315	22.5469	23.5776	23.7818	24.2139	22.8433	24.185	23.2754	17.9624	26.3832	26.8442	26.467	20.0917
1673	725.714		14.0577			5.93866	5.26293	5.56217	3.08147	2.87601	2.89871	3.35623	3.63079	2.53772	4.71803	4.13435	2.55422	3.80164	3.57923	3.69015	2.71117	2.49771	4.50685	3.30458	3.01384
1674	366.114		1.57422			54.8237	62.1556	69.2397	100.304	80.4359	82.5167	80.6362	110.359	124.476	81.0343	107.621	85.7219	76.574	90.5524	107.336	105.678	91.8862	94.2171	74.2713	122.677
1675	697.718		14.067			10.0941	10.0924	5.15733	4.67664	3.29884	2.95717	3.88977	5.03097	5.87936	3.32378	4.29173	3.57635	5.57587	6.46338	3.91439	3.94429	3.3814	3.01002	3.81792	4.40523
1676	214.919		14.0621			626.288	605.791	601.984	600.266	607.042	606.721	606.554	591.665	594.46	602.205	594.501	584.88	594.298	613.747	626.154	634.217	626.685	627.198	603.809	619.31
1677	765.277		3.08295			28.1852	81.2587	31.9861	79.2715	177.63	39.5821	52.186	54.6289	49.9438	79.2713	68.5648	63.0455	96.7529	58.0302	130.42	225.169	79.3314	64.9797	78.5974	85.3338
1678	628.498		11.6898			50.2625	12.9156	16.3862	16.9133	18.5889	20.1448	19.8511	23.4612	20.3048	22.3216	24.404	21.6412	24.9479	25.49	27.6386	26.2328	25.7848	29.2071	29.2994	32.5731
1679	698.718		14.057			17.7648	12.2419	6.92027	5.76592	4.54721	3.96199	4.43714	4.43826	5.15502	4.80412	5.36741	5.23088	5.17077	5.34041	6.01368	4.15827	4.28833	5.10057	4.05768	5.77504
1680	252.068		1.42543			36.6106	42.7654	43.836	54.4439	47.1963	46.8296	43.2707	53.1286	64.3762	48.0858	46.5057	51.9747	47.4784	69.8486	55.3618	48.1433	49.1981	54.1019	50.1007	50.473
1681	467.306		9.81963			13.2666	16.8323	14.2259	16.5399	17.8346	22.6846	18.5293	18.7459	19.3881	23.3488	13.3499	12.4856	13.4308	13.1831	12.1298	268.786	15.075	12.2743	295.504	14.0731
1682	383.085		1.51855			109.028	128.716	129.097	175.055	123.47	141.397	131.123	174.286	186.405	145.813	151.932	143.171	144.858	141.32	166.441	165.061	151.496	151.388	161.858	190.647
1683	489.211		8.99043			20.7288	20.4424	17.5779	15.5866	21.0912	18.8943	19.6416	19.0626	21.3614	18.2457	12.8901	9.91758	15.2533	12.2086	13.8362	13.4438	27.4276	17.5069	23.2902	21.7955
1684	697.541		11.4673			20.492	11.851	27.659	23.8705	19.7147	18.3095	22.8878	26.4352	21.7358	22.474	33.8502	34.3957	29.3822	21.0933	24.7875	19.219	17.6472	25.3285	20.0198	20.7259
1685	709.533		11.1448			82.7365	82.1104	413.186	411.289	404.171	476.008	402.281	472.852	473.252	469.339	593.068	508.715	384.175	377.296	401.819	378.944	379.93	420.946	451.991	501.671
1686	359.672		3.06113			80.042	91.8496	131.095	233.843	133.583	152.818	175.352	266.947	323.121	148.617	98.3386	144.989	131.054	130.814	121.409	99.6177	208.88	128.149	157.698	166.068
1687	250.636		8.96265			3.7217	4.47811	4.14577	3.60874	3.84853	3.04452	3.05974	2.85099	3.71259	4.39717	2.32942	2.85168	3.13348	1.79005	2.44828	2.59375	5.75664	3.28526	3.76976	3.79361
1688	752.553		13.8001			14.0299	9.15644	80.7272	73.167	79.5007	73.0463	78.0839	99.1567	80.2645	66.9579	87.9482	85.2377	73.2996	109.055	62.2298	72.6907	71.5252	75.0463	72.1299	78.2952
1689	258.624		8.9674			125.849	136.861	140.962	125.472	125.178	134.757	120.471	112.063	155.186	137.756	75.5244	106.349	105.154	78.1631	98.1671	102.349	190.267	111.69	149.77	142.313
1690	360.674		3.05691			5.93369	7.02731	11.2591	20.0955	10.8882	12.4359	14.4175	23.7107	28.2444	12.508	8.17911	11.9816	10.3857	11.0052	9.35368	8.28304	18.4752	10.3173	12.8978	13.3882
1691	358.351		9.2334			4.02644	4.71377	4.9106	7.45583	7.63837	6.77112	9.0287	9.14577	5.0796	11.5877	5.03283	9.77959	9.03103	5.26863	7.78269	8.27617	11.3038	9.37656	7.82367	9.29936
1692	595.323		10.5969			17.8204	18.4959	14.4863	18.3563	10.5632	13.139	15.7358	18.7877	16.2631	13.4939	12.7162	13.9719	12.5795	14.2545	14.1034	12.5902	12.6585	14.645	15.597	19.7522
1693	561.021		1.71385			14.8877	17.2203	15.5211	15.1805	16.6479	14.1901	12.388	11.9803	20.9013	22.4696	13.0221	13.2964	14.4854	11.8527	21.3586	8.95183	9.3212	18.4762	16.6383	13.1531
1694	259.127		1.61185			107.805	106.768	107.999	97.2643	97.0374	102.307	103.511	101.749	116.294	110.615	94.351	87.185	85.7735	78.383	89.8727	121.104	106.277	96.8263	123.847	101.272
1695	726.549		11.2055			54.5133	30.8762	269.033	260.533	261.297	297.161	134.996	292.482	296.538	322.901	380.856	315.352	243.623	240.961	250.896	245.629	251.241	221.414	249.391	305.36
1696	726.549		10.6046			56.6932	30.9327	271.743	261.122	258.886	275.46	114.647	296.662	307.264	341.089	372.251	306.682	235.973	232.867	242.768	254.015	269.756	216.623	262.929	317.06
1697	280.87		14.1954			35.8756	33.1542	34.8233	35.3727	33.4032	31.1909	34.4936	38.0655	35.955	33.3661	34.7354	34.1508	33.4675	34.8525	36.7968	36.3226	34.5978	35.6211	36.6399	38.201
1698	736.53		11.4224			120.009	74.2115	43.5143	31.935	32.0777	28.8583	33.7735	42.7707	31.8189	28.6701	39.1191	49.6321	37.9241	33.7623	31.7293	29.7584	28.2878	31.8064	30.572	31.2441
1699	760.713		14.0418			8.47125	4.9737	6.03149	3.50218	3.85685	4.1793	4.74133	3.25917	3.65255	5.93787	4.37796	5.28075	3.64784	3.89986	3.70502	3.89813	4.33991	4.89846	3.31088	4.23048
1700	386.127		3.08141			21.4786	20.5509	24.5544	44.4991	25.6156	32.0167	26.9401	48.6123	59.372	31.0111	16.6226	31.8611	27.9791	23.2004	31.269	18.354	41.199	29.6492	25.7654	28.422
1701	656.053		1.64113			9.39825	10.3601	7.40282	9.32926	7.03254	9.43798	8.66895	10.4757	12.0478	10.8916	10.8061	11.0749	12.1478	9.00424	11.7443	7.6495	8.54487	10.5175	10.0344	12.4371
1702	659.71		14.0666			6.38366	5.20968	6.41585	5.72173	4.68342	5.16959	4.78292	5.78273	4.06951	4.46207	4.8052	5.28673	5.77948	5.89069	5.25616	5.32921	4.92	6.25855	6.65273	6.74133
1703	686.712		14.069			6.26041	10.7014	6.78761	5.3998	4.6902	5.05752	5.66758	4.78992	5.17136	3.86408	5.20061	4.91223	5.62015	5.81473	5.24758	4.74326	4.99103	4.09191	5.18183	4.47086
1704	567.343		10.041			22.6691	35.6716	32.6282	30.0856	24.7894	21.896	23.0748	23.9521	21.6847	23.1466	19.4909	29.8471	29.5247	18.6308	17.8735	15.743	16.9775	19.2352	19.6788	37.3396
1705	448.817		14.0715			25.6628	24.2051	23.2165	23.1754	21.2775	19.346	21.4151	21.0846	22.4346	19.9747	21.4089	19.9466	21.1801	20.5689	22.5376	21.9334	22.8027	21.7805	21.7077	18.5681
1706	967.673		11.9172			21.52	16.6083	13.2674	12.1873	8.40634	10.2809	10.2998	9.68847	7.08104	5.9331	9.39346	9.16345	10.1942	11.6686	8.73085	10.7405	6.43533	9.84976	7.44522	11.3591
1707	462.295		9.7326			16.3046	16.4822	17.1517	13.19	17.0961	17.2727	14.8179	14.5318	18.5519	19.4223	11.024	11.4034	9.64704	9.70962	9.71585	21.5219	15.7705	10.746	26.0349	14.915
1708	319.009		1.83115			106.081	119.151	110.516	103.459	112.268	103.671	103.624	108.499	100.888	105.568	112.174	101.178	93.8354	96.2466	91.25	106.963	105.885	97.9966	115.54	112.308
1709	425.742		14.0599			7.12569	7.80709	21.4922	20.6086	27.0513	27.8475	26.7473	21.504	18.9028	18.2593	25.3715	34.5176	31.0048	28.8634	22.4213	21.6638	19.6437	20.3286	16.973	14.715
1710	357.028		1.56848			36.6984	31.2788	24.0744	27.3277	24.7374	27.4603	23.1581	26.5437	28.6848	25.7292	22.694	30.4662	23.1677	24.2264	31.52	23.9562	23.1936	26.0559	23.8145	26.6608
1711	657.056		1.65653			10.5772	11.4099	13.3149	8.31673	9.41615	9.39441	9.11225	8.77637	12.9867	8.77321	11.5558	10.6437	12.3612	9.06542	10.8904	9.28693	10.0043	12.9924	11.3753	12.8594
1712	390.784		14.0868			23.7272	23.7723	24.6922	24.5561	23.3751	24.5179	25.3355	27.5524	25.9748	25.5932	27.6498	26.1732	28.5462	29.8155	34.0383	35.2912	36.4017	34.4517	11.1347	18.5896
1713	266.621		8.97575			18.2336	16.6486	18.2723	9.30713	13.9413	12.3903	12.6371	11.4406	12.2955	15.8885	7.09001	8.86008	8.40175	4.77608	9.69641	9.21677	20.3342	8.83093	18.559	19.6897
1714	642.246		10.0667			41.492	57.5902	60.8646	39.5613	57.9581	57.0299	49.0157	42.4792	56.1952	57.1808	36.2238	52.3178	46.1893	31.9368	38.2088	31.1845	80.0184	43.688	46.2857	49.1558
1715	638.87		5.81371			3.99106	7.27677	17.9674	7.47745	5.10056	9.96516	3.31881	3.2746	3.5418	3.69924	3.55085	3.5906	9.21638	2.27299	2.67109	5.89697	4.09279	2.96445	5.77023	5.47188
1716	304.274		8.3876			15.5519	14.6077	16.5302	16.7	15.9861	16.27	16.6463	15.8375	17.4276	16.473	18.286	15.4683	15.4845	15.0962	16.7153	14.9396	15.6572	14.6952	14.7098	15.7261
1717	692.457		10.1977			179.049	130.611	33.6334	88.0462	51.2152	35.5049	32.3757	32.7676	34.888	39.6404	38.0106	44.0032	46.4063	42.9689	44.3169	43.6755	47.217	44.7137	46.9372	51.4557
1718	288.252		7.48326			5.84243	5.44248	4.93214	8.92565	6.37175	4.38442	7.75592	4.3267	4.1084	3.39476	5.2419	5.8155	5.69486	5.09944	8.18074	20.8835	5.75054	6.15871	7.48349	5.49399
1719	498.061		1.68108			24.386	20.4209	22.1635	21.6396	18.6541	22.6674	19.6981	20.3968	24.3261	22.955	19.7114	21.4348	20.1032	19.3144	23.4312	18.9283	17.6669	21.6968	22.9242	21.6684
1720	538.03		1.61989			25.9822	32.4321	33.5226	33.7141	34.9215	33.9467	28.6022	32.1928	40.3848	36.224	33.4028	37.9059	34.2368	30.5982	37.2907	33.5425	31.4926	34.9621	42.2529	36.6585
1721	719.711		14.054			5.79234	6.19257	5.03616	4.35161	4.28056	3.70036	3.76146	3.09614	3.57868	4.04095	4.51257	4.19088	4.03272	3.62319	2.71367	3.82314	4.02518	4.76664	3.27729	4.27149
1722	373.117		1.60063			135.831	168.686	162.677	195.921	167.175	160.511	184.461	213.642	203.542	171.679	194.777	143.495	138.314	161.151	165.763	181.018	156.054	144.257	128.551	212.756
1723	572.832		5.73223			5.2923	7.94511	23.2256	10.2346	6.24516	11.6739	4.44959	4.68707	4.76095	4.60758	4.25182	5.59322	12.087	3.57202	3.40641	7.50341	4.79341	3.58475	6.54745	6.47497
1724	616.858		5.78278			4.38478	8.09402	21.8724	8.87865	5.69867	10.5338	3.18762	4.41776	3.37644	4.1382	3.7555	4.63814	10.347	2.88341	3.12275	7.27501	3.9616	3.53974	5.20745	5.68412
1725	554.785		9.42097			8.50467	9.03835	6.91656	6.573	6.14745	9.54849	9.52009	10.0607	7.32189	8.7566	9.25382	8.63781	8.36595	7.61463	8.67923	8.94759	6.9465	10.0295	10.1223	10.9068
1726	640.092		1.63101			5.18046	9.56748	8.3253	13.8063	12.604	9.66443	14.0591	10.1118	14.6087	13.8066	8.03734	16.5865	9.84145	9.89109	19.1328	14.412	11.1587	11.7668	15.3713	13.5588
1727	245.227		10.5883			19.323	69.624	78.6436	70.6395	76.1782	67.9708	85.9931	64.4543	54.6903	94.9438	80.3838	35.9799	47.3231	45.191	30.207	48.5733	61.4107	82.2672	55.3875	85.3963
1728	478.049		1.56325			20.1431	21.7752	20.8169	18.8382	21.0911	18.4733	16.8892	18.203	24.1489	18.2544	18.3987	21.3897	21.4704	20.0291	22.1493	19.2988	20.5825	23.4717	21.2205	20.6988
1729	500.755		14.0738			18.3685	18.7912	18.667	16.1171	16.0285	18.9514	18.0082	15.3156	19.1475	17.5663	16.5536	18.1497	15.4486	16.8921	19.0663	17.7112	14.9637	15.9873	15.3045	18.9442
1730	296.066		1.47337			660.48	572.874	490.861	434.471	456.645	494.745	410.949	432.015	468.42	537.575	421.853	408.858	385.211	395.337	489.347	533.019	437.876	443.57	579.585	481.798
1731	200.201		9.36258			5.71624	4.98338	5.37262	5.46851	5.72308	5.69811	6.37246	5.29403	5.84669	5.97391	5.83608	5.91003	5.75738	5.6724	5.15301	4.63881	5.35802	5.2908	4.76511	5.7602
1732	742.293		3.08201			8.77036	25.67	10.4783	28.2426	61.2203	12.8918	15.7124	17.7392	16.9437	26.3857	21.5677	21.1667	32.0946	18.416	44.9613	76.7119	24.9306	21.5842	25.6429	27.1256
1733	384.793		14.0668			17.8332	18.3847	21.7716	24.2204	22.8614	25.0498	23.9691	22.9935	21.133	21.7086	24.9062	30.4923	27.0383	25.8999	22.2303	22.7552	20.7639	21.7422	19.5621	20.6838
1734	235.409		1.73902			14.8489	15.8549	18.02	14.3088	16.6112	16.9643	13.3147	18.1137	19.9154	18.6634	16.952	18.6282	16.7952	17.062	19.3475	14.3783	16.5403	19.3482	18.4462	19.2714
1735	243.885		14.2487			56.261	57.5205	54.1527	54.5133	57.2901	56.821	53.8661	51.0417	53.6472	53.669	55.6325	56.4083	53.9219	57.3736	50.3884	54.4379	54.0335	51.9698	51.0458	51.5806
1736	524.062		1.65738			35.8403	42.6345	41.1147	41.4879	44.898	39.9307	38.447	41.1079	41.4674	44.2945	44.8368	44.6433	40.1329	37.9884	45.382	39.3764	37.7575	45.9345	44.277	48.3893
1737	603.083		1.63032			15.9306	16.6088	17.5422	15.3054	15.1588	17.0848	16.3737	15.9966	19.8181	18.6224	17.2712	16.0135	16.5251	16.7006	17.007	13.3229	14.6259	17.8604	13.4357	17.2837
1738	671.062		1.65792			7.59006	9.1903	7.1779	8.50708	9.17988	8.67489	7.68439	10.5548	12.9183	8.2981	7.99778	10.5976	8.5008	10.7318	10.6958	10.0808	10.1784	9.17647	8.94096	10.3992
1739	539.07		1.65015			24.8877	31.248	32.2289	30.4126	30.4481	27.6155	26.459	28.8204	32.2286	28.0771	30.2636	33.2403	27.4653	32.5432	32.3475	26.9385	30.6553	28.2856	31.1063	32.3174
1740	777.049		1.6547			7.51328	8.46495	7.84284	7.76236	9.51728	7.63784	9.0667	7.836	9.45246	9.54988	9.03024	9.24287	8.44303	9.49072	8.96157	7.72065	7.64118	11.2842	9.03468	8.83048
1741	306.267		8.96919			6.97621	9.61787	9.78917	8.04279	7.20517	11.4351	8.57215	6.37509	10.5275	7.97736	6.18913	7.28856	7.55454	5.4711	6.28211	5.67756	12.5856	8.06017	8.56533	8.73299
1742	699.057		1.61518			8.05759	6.35243	6.54267	9.67121	7.63706	8.08784	6.27813	7.27903	10.9825	8.50122	9.00639	9.24561	7.26515	7.74305	9.15558	6.43787	9.66096	8.53958	9.14251	10.5121
1743	632.429		10.2824			57.7063	37.2134	29.0068	21.4486	24.7669	17.4571	16.5701	16.965	18.3982	20.4346	19.0939	17.7669	20.5895	20.4164	20.6793	22.0346	22.1307	22.3564	21.4843	22.7069
1744	971.552		10.1957			46.9017	58.8971	75.6466	64.0859	51.7587	137.197	143.001	146.121	109.012	129.897	127.399	124.13	93.0816	121.522	95.6798	115.159	89.0496	106.325	111.351	150.715
1745	718.724		14.0448			7.66027	14.286	6.48854	5.89832	4.75962	4.84349	4.82291	3.62469	5.16652	3.28496	4.69342	5.34323	4.69757	5.11146	5.76507	4.64875	4.62539	3.94318	4.72029	4.84353
1746	298.066		1.47555			67.5855	60.8819	52.2318	49.8466	48.9902	54.6937	46.0559	49.7924	53.5677	60.4381	49.1604	48.6232	43.9008	43.2698	51.2523	57.1763	49.7268	48.151	65.6624	51.97
1747	602.263		10.0284			17.8462	22.1308	21.9588	14.1151	22.9277	24.8406	16.7167	16.4808	19.488	21.2396	14.2008	18.6232	15.7568	12.4693	12.1703	11.7625	31.3206	17.0262	16.2885	22.2007
1748	617.732		14.0722			10.3765	6.99657	6.75306	5.419	6.36616	8.52529	5.67042	6.49658	5.2923	5.66585	6.23126	6.63602	6.38855	6.40802	3.47821	5.67433	6.77137	5.59926	5.74239	7.42065
1749	691.053		1.60857			8.08863	7.67929	8.04506	8.82036	8.10517	7.70272	6.79084	7.86052	6.80606	8.86262	7.87894	7.16789	8.27499	9.26892	8.386	6.30251	7.6488	10.1376	8.80312	10.4183
1750	434.878		9.21991			11.1675	12.1306	11.8969	11.3585	12.5178	12.2317	11.6915	12.1908	12.4485	12.4769	11.7469	12.3702	10.8002	12.5452	11.831	11.3973	10.8877	11.9656	11.8198	11.9771
1751	360.149		1.70314			73.3146	83.062	78.8338	99.4238	82.4045	86.7625	99.4678	112.225	106.372	81.8132	98.4799	66.0176	71.7656	74.5028	87.5133	97.895	82.1317	79.6231	67.0621	106.7
1752	562.495		11.617			6.1024	3.82411	4.25841	1.79011	3.44763	6.96844	6.20224	4.58777	2.44016	8.59562	1.68588	1.29101	1.80486	2.45855	1.99589	5.57586	1.69089	2.70507	11.3419	3.67499
1753	551.063		1.63422			19.0839	16.8156	20.1775	17.0152	17.8155	17.0471	15.2178	17.9442	18.5349	15.7537	16.5885	16.95	15.1876	15.9785	18.1475	14.4921	15.3478	19.8734	16.063	18.3861
1754	484.091		1.65969			23.3957	23.1321	25.489	26.8938	25.4608	26.2468	21.9607	26.304	30.6463	32.8644	31.4782	21.2555	21.2475	22.6508	21.1898	99.6059	21.6268	22.8531	138.591	22.9766
1755	710.554		13.7463			0.749685	5.42522	474.86	394.03	454.68	417.807	358.448	474.188	368.27	289.608	424.169	712.204	554.879	508.898	305.394	299.035	309.772	317.48	311.661	342.615
1756	475.821		14.0624			21.3369	23.0933	20.76	24.3891	21.5841	22.489	24.3344	22.945	22.96	21.9146	22.0591	22.286	19.8342	25.0529	23.1674	25.6481	22.4658	24.5464	24.807	23.9384
1757	578.764		14.0697			10.4633	10.1044	10.1454	11.07	7.90354	9.06106	10.344	10.0271	10.1912	8.97596	9.83779	9.41046	9.30565	8.73587	10.2094	8.60298	9.95968	9.59704	10.2172	8.03878
1758	563.08		1.58991			18.6614	18.7355	18.9991	17.8328	18.5545	19.7314	17.2189	18.7276	20.9503	20.9763	18.0195	18.0418	17.837	19.0661	19.4269	15.785	17.7278	17.6266	18.2855	21.4795
1759	341.839		14.6814			30.3977	19.8104	26.2822	20.4203	28.3141	28.3267	22.7454	23.603	22.419	23.0017	22.4536	28.4712	31.5777	21.1731	21.3776	24.9829	34.5659	26.2261	27.0148	28.4937
1760	420.084		1.61167			143.574	136.964	129.512	114.578	123.121	110.535	108.587	118.789	114.653	115.271	121.183	121.728	115.053	123.896	123.434	104.309	106.236	115.917	114.175	119.177
1761	401.797		14.1092			16.7945	15.0619	16.2515	19.9046	17.2477	16.9389	16.7722	18.3929	20.0622	16.6717	16.5786	17.4264	17.7451	17.9909	17.6019	18.0948	19.5079	18.1276	20.5166	17.7149
1762	328.875		14.0703			21.459	16.03	19.1914	19.3753	18.1106	18.0448	18.4105	18.3198	17.9297	16.312	19.969	17.8149	18.4961	18.4938	19.7728	18.6456	18.2493	19.611	18.9992	19.5016
1763	260.622		8.94696			3.02815	3.12102	3.95242	3.78162	2.57482	4.03594	2.33199	3.27347	4.35236	3.93639	1.43968	3.3315	3.23588	1.7511	2.63406	1.57218	4.44068	2.8995	4.00537	4.26288
1764	421.109		4.05033			19.7418	17.7161	13.2515	16.0909	12.7871	11.6171	9.96443	11.2623	9.10417	10.6255	16.307	14.9556	14.6474	16.1466	13.8591	16.2238	10.7856	14.5955	13.622	15.5412
1765	389.636		3.07446			2.17267	2.35028	4.17535	8.19116	4.2289	4.81528	6.21432	9.08127	10.5769	5.14374	3.01281	4.34087	4.39792	4.04909	3.93684	3.61827	7.7806	4.27387	4.98643	5.05791
1766	162.915		14.6744			13.1182	14.4327	12.9783	14.7323	13.4723	11.7781	13.7262	13.6082	13.664	14.0321	14.1581	14.0453	14.127	12.4647	14.186	13.855	14.571	13.0244	16.1222	13.6463
1767	609.738		14.0703			12.8174	9.89674	7.1951	8.04399	8.35435	8.09515	9.48281	9.38823	7.21016	9.91168	10.6211	7.11997	8.99447	9.34208	10.5374	10.7115	10.7443	10.1046	9.40279	10.2148
1768	435.199		2.64585			30.1071	32.816	41.6917	74.8708	40.5507	45.0856	24.8145	59.1873	92.7076	126.945	271.703	49.4628	69.0166	86.7925	72.4607	63.7993	67.7139	62.5827	35.935	64.9195
1769	394.807		14.1038			21.2156	23.4181	23.4139	24.4742	24.0052	23.6083	21.6715	11.9488	25.6934	5.74791	23.1205	23.2386	5.77791	6.90938	25.0187	26.2065	5.9265	5.82734	26.9688	14.3611
1770	538.78		14.0929			5.51522	16.1885	3.77427	3.06417	3.04332	4.46182	4.55744	4.21572	3.81495	3.01639	4.01023	2.77014	4.11971	2.63843	4.20033	3.25581	4.12854	4.17787	3.15567	4.17251
1771	547.49		11.1658			2.03579	2.55538	165.692	163.409	168.607	195.415	165.892	192.72	188.015	197.018	242.337	210.596	157.753	157.074	168.166	156.989	161.64	147.982	155.191	185.048
1772	539.776		14.0777			10.2724	8.29383	10.7523	9.73748	9.49875	9.44356	7.99935	9.72881	9.64496	5.46204	9.5558	9.495	8.69495	8.97892	10.9926	10.4267	9.66747	10.7175	9.03018	9.49275
1773	623.753		14.0637			14.34	10.6869	12.1315	11.7795	13.5959	12.1906	12.3036	10.7483	12.3684	14.9029	10.4488	13.8624	11.5165	13.3443	14.1359	13.6248	13.3534	13.0342	14.2071	14.2861
1774	641.725		14.0651			14.9523	11.8151	9.37609	7.76487	8.36409	7.46429	9.40797	6.58084	8.0778	6.85474	7.59778	7.83147	8.60421	7.66257	8.91412	8.27422	8.46237	6.68433	9.07171	7.74799
1775	548.772		14.074			11.7435	12.1688	8.80102	11.0632	10.402	9.62294	11.0045	9.14948	9.65243	10.2416	10.783	9.7348	11.8143	12.2659	10.4415	11.5427	10.6703	10.1902	11.4248	9.9913
1776	381.653		3.08021			3.02322	3.34862	5.85022	9.68758	6.11244	7.11438	7.51052	11.729	14.5966	5.77002	4.55104	6.73767	5.80074	5.51401	5.14976	3.92506	9.12808	5.28734	7.21002	7.15913
1777	343.275		7.84534			24.6672	25.3423	24.976	22.8447	24.1898	23.6345	22.2263	21.5174	21.8427	21.3464	22.4691	25.2519	21.6094	22.2794	22.1326	26.2896	24.8685	26.3805	30.9942	22.2336
1778	730.728		14.0299			12.7889	8.41186	4.44399	3.46065	3.5783	3.39175	3.4962	3.43827	3.83355	3.63277	4.60542	4.60558	4.44462	3.1999	3.53315	3.45581	3.53287	3.36102	3.84582	4.26216
1779	650.441		10.2607			46.075	34.5882	29.1181	22.1765	19.234	15.4017	14.5777	14.0097	13.6305	12.4695	13.9813	17.9827	14.5804	16.1664	19.1581	19.1014	24.7001	16.9264	17.5138	19.0815
1780	971.624		11.9282			72.2155	75.0004	84.7238	127.724	91.3719	174.724	174.342	183.895	168.747	134.669	169.237	140.158	128.342	170.112	109.467	150.241	86.5601	157.197	164.937	216.78
1781	574.282		1.49156			25.4937	18.2771	33.4011	24.4301	33.0461	24.0198	17.5257	12.9497	35.7546	32.9811	20.3416	21.8453	30.4671	16.689	31.5348	7.24012	29.8225	28.0997	9.14385	21.2423
1782	512.254		9.78012			436.959	444.675	403.148	400.942	303.975	528.298	546.858	583.428	415.201	450.373	434.123	424.596	393.21	443.114	376.431	427.554	315.984	413.485	437.101	506.742
1783	438.774		14.11			20.7888	12.4728	22.1573	11.7287	19.5918	19.9866	19.4013	11.5203	13.4897	21.2543	21.0812	19.911	21.731	20.3229	21.3598	21.559	21.2076	21.5194	13.0374	11.2147
1784	164.943		14.2068			7.78598	8.30663	6.31954	9.36059	6.96843	7.13305	8.4134	6.76512	7.66421	8.25753	6.18986	7.85144	7.4163	8.34922	8.23086	5.95819	7.667	5.3736	8.55237	6.18427
1785	542.758		14.0916			5.266	7.90073	8.19402	6.55761	4.29955	5.97087	4.09196	7.33241	8.07054	6.15326	7.39342	4.05356	6.50771	14.3023	15.7935	5.01428	4.00733	15.2284	4.79574	5.15832
1786	377.103		1.61119			23.6958	26.4851	28.1754	55.9295	28.5657	33.6507	27.3703	46.777	67.6324	45.984	56.0421	44.6009	37.0267	48.4316	47.4387	37.8686	43.7015	42.877	45.1291	38.4826
1787	383.76		14.0501			10.2952	8.33273	101.455	99.4228	128.916	134.925	132.147	115.224	83.1621	87.0025	130.733	184.673	151.301	145.704	101.741	90.081	87.1394	91.8203	70.3333	62.4706
1788	640.73		14.0632			24.4625	22.3307	20.8601	21.3891	18.6582	19.8614	20.3601	19.0196	18.227	19.2287	18.3833	16.9791	20.3468	22.1439	21.3446	19.2293	20.6204	17.9415	18.9237	19.7103
1789	267.894		14.1478			17.0229	24.8654	14.6926	16.7947	16.5663	16.923	16.015	15.3456	16.9562	15.9582	15.382	17.1907	17.8142	16.4992	15.8714	16.5696	14.698	14.5717	15.6247	16.1185
1790	667.069		1.62891			7.88372	9.78278	9.70224	12.2296	8.59585	9.33717	6.79535	9.41822	12.0189	12.5831	11.2554	10.0431	7.23321	7.952	12.3324	13.157	8.34128	11.729	12.6726	14.5788
1791	238.18		6.78374			10.594	10.3152	10.1733	9.48978	9.81457	9.82425	9.78661	9.62677	14.4817	9.71606	10.9516	10.4312	9.69034	10.4613	9.86631	11.3988	14.3061	10.0503	12.0966	11.6774
1792	618.06		1.60564			10.4855	9.5118	13.5992	11.7929	13.954	11.1948	10.0556	14.7885	15.0576	11.3082	13.871	13.0843	12.5223	12.1704	13.6716	11.0265	11.9064	14.3128	12.5858	14.8503
1793	258.112		1.62914			843.868	832.715	736.474	665.407	755.358	729.172	662.075	715.477	735.287	843.199	740.756	722.224	649.722	689.626	824.124	1081.66	736.226	740.43	1159.05	821.882
1794	182.082		1.89964			69.4929	59.6071	54.5088	36.9411	49.6171	49.9998	46.6041	46.6618	38.9383	62.8846	58.1432	54.9836	51.67	52.3308	55.6752	54.3531	50.4487	52.0051	59.5014	66.0669
1795	366.83		14.088			22.4398	21.596	19.4196	37.4188	17.7293	20.6244	20.6291	20.069	21.7866	21.1054	20.3845	18.1326	20.0485	20.3641	21.3141	20.4803	20.6955	20.2903	22.2235	18.8517
1796	374.818		14.0901			23.6105	23.7289	23.5628	13.5327	13.1568	12.8075	14.168	13.6287	23.8938	16.0021	15.1847	15.6422	14.3821	15.5574	16.5295	18.1718	15.2653	16.8684	16.6943	14.9875
1797	743.296		3.08801			2.0712	9.19925	2.70489	8.17907	21.2089	4.19224	4.67473	5.69321	5.11825	8.52327	6.76105	6.07625	10.1275	5.06045	14.1612	26.3334	8.41154	7.16162	7.67319	8.78895
1798	282.881		14.0939			41.1125	17.9873	16.0422	17.9012	17.5267	17.3586	18.157	17.085	16.9754	17.4931	16.3586	15.6039	16.1667	17.5525	18.6197	16.445	16.1691	18.472	17.196	17.8818
1799	575.092		1.64513			16.3739	16.6273	16.4476	18.2416	16.7944	15.5761	15.2739	18.2172	19.2812	18.2056	19.7334	17.6137	16.8619	18.8806	19.2887	14.6057	17.2439	20.511	14.6204	20.6102
1800	238.88		14.108			25.4576	13.3385	23.5348	13.6007	22.8464	12.1763	13.873	16.6999	17.4028	20.7488	20.2148	19.1295	18.8772	17.8887	21.3206	20.4941	19.4999	19.2348	19.1383	21.562
1801	336.126		6.29373			29.3188	32.2335	12.7824	13.1491	13.1857	15.8864	13.8482	12.9106	14.1911	15.274	14.294	29.0535	20.6874	16.2164	22.2367	14.3971	20.5904	20.25	19.5744	193.147
1802	485.765		14.0945			17.6444	8.86709	8.67349	9.28438	8.33317	9.53752	8.83573	9.2964	9.08532	9.29643	8.98588	8.25113	8.23718	16.6705	16.1558	9.40992	17.7878	9.34786	9.465	10.7346
1803	751.55		13.7892			91.7652	5.88627	294.063	279.01	294.355	265.911	277.941	365.503	290.425	236.368	316.705	308.693	271.568	299.485	241.797	250.391	270.757	274.633	266.182	291.883
1804	447.289		7.07943			9.73607	12.1133	10.7974	9.32656	10.3619	11.0203	9.72676	9.99091	12.7383	10.1567	10.6451	9.44379	10.6626	11.9642	10.8355	11.9666	11.7008	10.6786	11.6317	11.098
1805	530.492		13.7391			0.557462	1.21836	45.4545	38.9047	44.693	39.4915	39.5164	48.1236	39.7676	33.8714	43.4312	70.9934	35.0305	36.8466	31.2218	33.352	36.2902	35.7911	39.0938	41.4299
1806	562.394		10.4404			6.39064	9.2919	9.0342	9.70351	10.5301	15.7637	14.9232	18.7235	13.831	14.9841	11.0601	13.1496	11.6713	14.0368	13.0783	14.6537	15.6452	16.4815	13.4294	14.5829
1807	409.075		1.56689			91.3227	73.9508	71.8183	62.3902	61.7959	54.3021	50.2061	54.5623	65.6246	56.0696	66.1825	64.475	51.4352	57.9967	71.5194	57.4053	58.7792	57.9248	52.5653	56.2516
1808	436.206		2.65845			9.16398	11.3035	12.7583	16.8136	11.3562	12.9861	8.18846	13.9965	22.699	33.5174	72.2577	12.3283	17.8448	21.1588	17.966	16.1239	17.6593	16.3742	10.7599	17.799
1809	131.077		1.62224			4.56536	4.56663	5.01322	6.42301	4.08827	4.59744	5.65273	7.05645	7.08867	6.53706	5.97641	6.21657	5.931	7.50238	6.07404	5.46623	5.18476	6.68239	5.20953	5.91611
1810	230.097		1.66899			201.168	245.561	237.458	343.711	243.37	251.355	262.403	357.696	342.879	252.74	257.541	311.955	290.692	310.003	290.775	268.444	295.619	312.847	326.152	275.32
1811	593.738		14.0832			6.80584	6.35223	6.40473	6.69441	4.94229	4.24252	6.60549	5.81384	4.38273	7.51978	3.41749	6.31473	14.4934	3.36565	7.26588	3.1026	6.09268	15.1979	8.33716	7.59292
1812	747.514		10.8542			28.1116	27.2207	30.2926	37.105	25.5702	38.4392	40.146	43.5645	42.0676	36.8774	35.6869	32.1433	31.3183	35.046	28.4779	30.0681	21.6003	29.9712	33.7645	42.4365
1813	670.724		14.0587			19.0365	8.96154	5.93064	5.63061	4.84967	5.90281	4.56474	4.66823	3.81819	5.71317	6.1012	6.23678	5.07513	6.05346	5.3049	4.84869	3.49189	5.55462	4.41638	6.14934
1814	240.102		9.93388			7.35461	9.81624	11.3586	10.3565	11.3896	9.64991	10.6723	12.2283	13.9077	13.4933	8.76151	9.57037	10.4475	8.49604	10.0967	8.61104	22.8539	13.6631	16.3234	20.8168
1815	430.047		1.82459			31.5518	30.5492	32.0923	30.2051	31.6721	29.4011	27.2035	29.3676	33.5588	31.4116	33.7945	30.6866	31.5168	29.8481	33.1996	29.6201	28.8393	34.5614	30.3282	33.7334
1816	244.87		14.0941			39.7832	37.5401	42.4086	39.9327	39.2079	39.2999	44.4711	48.13	50.792	55.3512	54.6061	24.3512	50.3889	48.8648	52.8451	54.827	56.5694	55.9063	58.3956	26.7646
1817	546.487		11.1504			3.58936	3.1932	427.507	412.404	422.825	485.466	411.045	478.455	473.706	492.696	603.319	521.734	386.948	388.359	407.778	397.94	397.366	362.951	388.923	457.662
1818	304.131		1.55542			28.3245	29.3749	32.0872	31.4646	31.7189	36.4968	27.133	29.5977	36.6928	33.7017	28.7487	35.2822	34.1406	31.5684	33.335	31.5079	28.567	35.3842	39.2054	34.2081
1819	355.368		7.33657			75.7118	126.711	186.24	248.955	306.3	341.077	356.936	363.256	383.861	364.243	338.48	298.574	282.992	260.063	239.315	205.148	194.445	186.511	166.922	154.105
1820	356.371		7.33712			19.3906	30.2861	46.5173	63.0757	77.0212	87.168	91.4531	94.2228	95.7641	89.6224	84.3163	77.0851	70.9543	65.8669	58.9176	51.5822	49.2301	46.958	41.5948	39.479
1821	654.701		14.0746			16.9082	6.61106	6.38663	7.91279	4.96501	5.38083	5.38761	6.55743	5.85076	6.3161	5.3349	5.56496	5.93711	5.7799	7.01899	6.65391	6.26914	6.0646	6.3887	5.14304
1822	90.9221		14.3755			9.80293	9.09347	9.53901	10.0632	8.84595	8.97363	10.0405	10.4634	10.7106	9.29434	10.8597	9.83274	9.1184	9.52046	9.33265	8.93211	10.2195	12.5352	11.2809	9.53567
1823	380.818		14.077			36.9326	36.8484	38.1395	38.8114	39.268	38.2026	38.4695	35.4303	36.1361	38.3177	35.6703	35.7392	37.4534	37.7935	40.5324	36.6501	36.6314	37.2613	36.3637	36.2324
1824	108.962		14.2258			19.679	20.6049	20.228	20.097	19.3269	19.643	19.8215	19.7251	18.9827	18.1148	20.3544	20.0799	21.2873	19.8389	18.2322	20.2521	18.7552	19.6955	20.6296	20.965
1825	529.479		11.1824			3.31284	1.96522	26.8318	25.3355	28.6146	32.5189	27.3937	32.2902	29.4457	30.2238	40.443	34.358	25.5235	26.5219	26.1622	24.752	25.447	23.1358	24.0828	29.1796
1826	263.237		10.5722			64.7114	258.306	300.494	283.689	287.566	268.919	329.971	252.635	212.776	363.485	317.266	139.041	186.193	181.118	120.158	184.525	242.196	329.146	216.781	337.308
1827	559.08		1.63567			16.8524	17.6126	15.5593	18.2928	13.6884	17.0366	13.8464	14.691	19.964	15.7827	16.7194	18.643	17.2777	15.4811	18.0389	16.3146	15.8127	19.7087	15.3075	18.1302
1828	562.74		14.0884			7.254	8.05542	8.472	6.88918	7.22136	7.12901	6.73512	6.85508	7.94925	7.51387	7.29385	6.09127	6.33779	12.0217	13.8252	7.72041	7.48256	8.56192	7.17815	6.38186
1829	427.785		14.1084			10.6211	16.4465	10.0778	15.4586	16.6184	16.6679	17.9681	16.6241	18.3267	18.7648	19.4288	17.3952	18.0972	18.5312	17.7692	11.0649	20.3842	19.3448	20.4648	10.404
1830	501.757		14.0921			9.5566	9.24333	9.25249	8.06422	9.6218	8.43635	8.72113	9.20588	9.39877	7.19118	15.8994	8.96739	8.832	8.77698	9.5136	8.80105	8.33854	9.69756	9.08391	8.59614
1831	648.692		14.0697			66.0729	7.89555	8.72237	5.82252	6.58548	11.2094	8.64871	5.59909	6.05485	4.02119	7.73661	7.83504	7.14513	6.10898	6.62817	6.59854	6.94585	6.11238	6.45221	6.46645
1832	417.782		14.101			7.65025	8.59842	19.6925	8.94175	4.16245	9.29733	10.5176	9.3422	8.42554	20.1862	9.87333	10.9149	9.64741	17.8621	20.9869	9.18408	8.93794	20.3985	10.6857	11.069
1833	674.72		14.0664			7.52045	5.44875	5.47874	5.87861	5.03139	4.46615	4.42665	4.70512	4.04746	4.48924	3.92133	5.31003	5.32584	3.52134	5.93496	4.35557	5.14479	4.11728	4.5801	5.1983
1834	466.913		5.14525			17.9329	16.9166	25.7731	7.57202	28.4878	21.546	11.1526	11.912	25.7228	29.4034	24.008	23.3994	14.8192	12.6446	16.6684	29.8386	18.9014	18.675	25.5614	111.256
1835	378.82		14.1037			29.0675	27.7458	27.292	27.292	26.8111	25.6791	26.2504	27.4617	28.0472	29.3781	28.1236	26.7577	28.437	26.2986	27.0032	26.7781	27.0018	26.3157	28.4113	24.7023
1836	335.198		1.66342			41.8325	49.0442	64.1334	91.1782	73.3919	51.57	52.7057	75.7887	128.477	67.5458	61.8026	63.9265	51.5329	75.2218	66.003	46.8853	58.4304	56.3593	70.9266	57.3227
1837	475.195		1.38363			45.2112	37.9933	52.8414	43.7647	55.6818	40.6273	30.0664	32.5576	68.4144	62.9605	36.6429	40.627	48.7285	35.4342	50.0285	31.5971	55.8163	50.06	33.6549	38.7833
1838	613.314		9.54874			48.8323	45.3099	37.8977	36.3491	30.104	50.3645	44.9874	43.4223	36.047	43.2572	38.4079	38.818	38.4165	39.1182	32.632	37.1538	30.1407	40.6829	41.4573	52.2016
1839	612.079		1.72409			13.614	13.5165	12.051	13.8028	13.8557	14.0458	14.4743	14.8561	17.246	11.0894	14.4319	13.9969	13.976	14.6064	15.8952	12.5359	14.399	18.0643	12.6567	15.2621
1840	131.931		14.387			117.973	120.072	118.559	124.074	113.028	110.238	114.97	120.549	118.977	118.688	118.143	113.106	112.3	112.162	112.188	113.916	116.259	119.56	118.011	123.774
1841	662.082		1.63446			13.1016	15.1436	13.0478	17.1042	15.4064	15.0838	14.1992	20.1051	20.0566	15.5095	17.5227	14.148	13.0296	12.8552	16.0973	15.9421	15.1789	13.7224	12.4685	17.7467
1842	366.299		10.6969			8.00992	4.61729	7.26373	6.66871	7.47153	11.2282	9.94464	9.50798	6.9548	12.3437	8.42797	7.65448	6.93217	6.40132	9.55715	19.6514	7.60695	9.15654	9.84677	13.4095
1843	528.476		11.1489			0.050976	0.129107	67.9147	67.4949	70.328	86.1616	67.9166	81.2428	77.4783	79.7232	101.255	87.2737	63.2482	64.8521	67.1191	64.0344	64.5214	60.4594	63.7607	73.1916
1844	803.437		8.75886			5.85037	8.27503	6.05206	3.83056	4.50067	8.02943	5.54429	5.94233	4.8468	6.94896	7.49529	6.21726	5.25647	7.44895	5.89	7.04247	4.02277	6.19168	7.37462	9.30627
1845	395.22		12.4916			38.0076	33.9083	32.0945	20.5661	26.1153	105.838	92.362	27.2738	22.5354	37.4821	17.635	11.2251	11.7161	9.54081	10.2227	24.019	11.2139	10.9349	89.4211	97.7946
1846	423.318		8.48394			13.9478	9.19416	9.72181	13.2587	13.2775	11.4876	14.2003	10.0388	16.3712	11.4524	17.3632	11.4624	10.4393	10.0093	11.4083	10.3092	8.86803	8.44649	12.9775	11.0113
1847	524.285		10.1935			77.9536	96.5842	116.825	88.6371	66.1399	72.3867	68.9953	83.1468	74.3771	72.7877	61.2034	66.6462	76.6912	68.7483	70.947	85.703	73.7633	121.503	364.971	124.525
1848	774.696		14.0483			6.15265	3.17244	2.97793	3.56005	2.86934	1.84938	3.05754	2.86611	2.67296	3.87559	2.9002	5.60997	3.85122	3.23327	3.46855	4.45276	3.7576	3.70047	4.08901	2.43903
1849	643.724		14.0633			10.4914	8.25668	9.78549	9.58402	7.63266	7.93604	6.665	6.85198	8.31547	6.24448	6.43853	7.53068	8.85505	8.29087	9.28768	7.86042	8.04281	5.30851	7.09316	7.40168
1850	206.047		1.63658			159.058	168.275	162.891	184.514	171.308	170.16	190.707	207.56	192.037	160.327	170.827	166.107	173.678	168.101	156.187	162.183	176.488	179.436	185.553	171.558
1851	350.822		14.115			17.5221	20.0494	17.6278	18.7202	18.2656	16.787	17.8097	17.5506	19.1739	18.1646	17.3704	16.8921	17.4097	17.7674	17.7921	18.4003	20.8582	17.5715	17.8185	13.5833
1852	553.067		1.63762			16.1824	17.6699	18.5161	17.3507	17.9077	17.2234	14.5254	16.9108	19.7142	17.7478	17.5862	17.8005	16.8429	18.8207	19.3751	15.6353	20.3636	18.3445	16.172	19.0322
1853	576.355		9.60161			39.4649	37.3991	50.8509	30.8889	41.8571	60.9599	57.3361	58.4014	56.9535	56.6052	51.3432	47.0453	30.95	44.8144	42.0117	42.3436	31.217	48.6483	49.9675	59.6962
1854	618.325		6.48568			22.3362	7.06189	7.93036	7.48958	3.0453	4.45908	2.3791	18.6686	15.4059	3.19237	2.62598	3.11065	8.85466	4.78077	4.19731	21.5947	60.6351	2.76228	54.6274	2.08344
1855	751.115		6.15922			4.04449	5.25707	4.78683	4.91717	4.34696	4.1662	5.21123	4.57834	6.50818	5.25613	5.37222	4.56649	4.33864	5.45496	4.68992	5.13471	5.98829	4.60827	5.40127	6.57011
1856	140.954		14.2122			170.669	172.654	153.866	166.11	161.866	167.385	163.801	167.462	165.504	167.693	173.937	175.217	168.146	171.942	157.956	177.137	158.836	165.092	168.775	165.439
1857	329.219		6.96361			52.9248	54.9326	52.0993	51.7935	53.0946	52.2945	51.8712	50.8691	82.1027	51.539	52.2047	52.1213	49.6087	47.931	47.1362	50.3438	68.0472	46.3947	55.296	49.7714
1858	374.107		1.615			38.6429	49.7112	52.5277	73.3495	52.4171	55.7509	58.3262	89.4111	80.6192	56.1843	61.9108	47.1069	51.8496	56.0968	58.6485	60.332	54.7763	54.0917	46.9579	64.2444
1859	709.743		14.0122			22.1866	14.9133	10.1224	5.58344	6.02177	5.17183	4.92021	5.33263	7.36383	8.60297	11.2823	11.3252	10.206	8.04096	7.13181	5.42131	4.7439	5.36266	3.06584	4.43591
1860	718.335		3.05415			21.526	24.7945	37.8643	71.0207	40.3383	43.9084	52.3316	84.4172	102.474	46.8118	30.5618	45.8616	40.7583	40.0422	40.4667	30.6962	68.5404	41.0208	48.7422	52.6483
1861	129.936		14.3632			7.39493	7.79098	7.71847	8.01977	7.36336	6.15133	7.29092	6.80378	8.41719	8.02105	7.45096	7.30981	7.34575	7.14084	7.54567	6.7733	54.6257	7.19972	7.3242	8.33432
1862	242.104		1.60583			8.84967	10.5129	9.37872	11.0713	11.1591	11.96	10.3912	11.7681	12.3981	10.7107	9.9273	11.1464	11.5899	11.4518	11.9476	8.03071	10.265	13.3279	15.016	12.1405
1863	591.069		1.66394			14.8842	20.0657	17.8649	15.4379	14.9332	14.3798	13.8657	18.7629	15.4666	14.512	15.8935	16.2314	14.9368	15.2183	16.452	12.1088	15.3402	15.97	11.5443	17.8874
1864	629.706		14.0773			7.73985	6.22362	5.74231	6.48065	6.19076	5.35681	5.62102	5.29369	6.70558	7.06184	5.30379	5.51031	6.50999	6.75439	6.19345	5.52603	6.62616	5.72733	5.98105	5.43318
1865	230.248		7.31531			8.86867	7.8433	9.04451	10.663	7.93056	7.95107	8.22796	6.90353	11.348	7.02305	6.95191	7.7273	8.56899	7.36856	7.37088	8.94954	8.49232	8.57177	8.81155	8.11402
1866	548.35		11.5095			13.0077	11.9673	13.3879	11.8685	9.27609	11.095	13.4157	13.9169	11.2968	13.2078	11.719	11.1568	11.7148	10.7452	11.7997	13.3793	10.5036	11.0757	13.5622	11.5276
1867	264.241		10.5722			9.43428	54.8969	62.9918	57.9557	60.1818	55.8705	67.6183	53.7104	43.7367	75.9749	64.7423	31.0246	39.4563	37.3662	25.6993	37.4475	50.4567	68.525	44.8482	71.3803
1868	520.01		1.64174			17.3774	15.3307	15.4144	13.029	11.5437	14.8563	12.8216	12.069	13.7646	14.0631	13.4065	13.3866	14.2856	11.8761	18.3409	12.4231	10.9837	13.7142	11.0575	12.6534
1869	320.206		2.58189			4.71044	4.62533	4.94725	6.0789	5.11273	5.36416	4.71474	5.6034	7.54956	6.14631	5.32338	6.8098	5.60583	5.53224	6.35833	5.22768	4.84751	6.35095	6.18369	5.85961
1870	867.626		8.96981			0.492991	0.45335	0.565762	6.90503	8.08711	7.80375	11.3021	7.77995	12.634	6.02027	3.45427	10.5792	14.6565	12.013	11.1585	4.55408	9.21698	5.11285	4.62309	4.23162
1871	729.054		1.64348			6.92484	7.52625	6.59388	8.25319	6.7722	5.84429	5.96808	9.12845	8.52402	7.21617	7.26073	6.62038	7.27268	7.10282	9.93823	7.42581	6.64622	7.44933	8.56716	8.9799
1872	629.053		1.71747			13.4583	14.0421	17.7108	12.5033	12.2687	14.4512	10.8602	13.9037	16.8565	13.6765	13.1948	13.6754	10.4442	13.0924	13.7093	13.0806	13.0003	12.6597	14.2517	15.5043
1873	250.863		14.0925			38.5415	39.2634	38.6828	38.97	41.2831	39.6333	38.5822	37.7704	41.5435	40.4438	39.8362	39.5534	40.7412	40.4848	39.2029	40.1076	39.2971	40.3554	38.8921	40.3762
1874	537.117		1.6802			22.239	28.0073	28.5668	26.751	25.9454	24.465	23.4522	27.5428	31.225	25.4152	25.009	26.2341	25.5687	30.6618	28.3415	28.0712	30.3016	26.3515	24.8145	28.1275
1875	973.576		10.1977			68.4954	18.9668	25.5169	16.6425	13.4077	42.7988	32.3344	30.9334	28.6772	31.1497	28.9964	39.6075	19.3934	25.6736	19.0914	22.9888	19.2929	25.8947	26.8573	30.7714
1876	882.431		8.63319			5.0047	6.40066	7.16554	6.47954	7.09312	7.70979	8.13891	7.40796	8.14193	8.21203	8.15258	7.87476	7.17984	8.65707	8.54527	7.86218	7.31586	7.18969	7.20971	5.65036
1877	297.093		1.48835			94.2265	90.954	79.6456	101.239	79.5977	86.3694	87.5839	94.6801	92.5116	84.2179	81.8113	97.873	76.3159	87.4153	98.8524	87.4924	74.0053	92.2502	82.9292	80.0911
1878	586.721		14.0847			7.92238	7.49169	8.70197	6.36093	7.07496	6.93634	6.20514	6.56218	6.71433	13.2852	5.49365	6.34083	8.16308	7.53997	7.51604	7.22971	6.27781	7.05541	8.22498	6.71989
1879	154.157		4.79672			5.65812	6.44635	6.1742	6.06003	6.5163	5.99932	6.24934	6.97846	14.1651	6.32078	6.78999	7.06324	6.21373	6.82687	7.12953	7.84962	12.4154	7.13252	9.31707	8.87873
1880	625.739		14.0712			9.44044	8.41067	8.23328	8.51201	7.79302	8.25915	9.08209	6.90018	7.38066	8.40644	6.38382	6.70201	7.72696	9.20201	8.05278	7.81415	8.68063	7.26637	6.64353	9.93285
1881	470.776		14.0927			7.36169	18.6836	10.9819	18.0136	9.47656	8.92317	10.0347	10.1499	11.943	10.4433	10.2118	11.283	11.4503	10.0044	11.0395	10.2127	10.2239	9.75214	9.41061	11.1379
1882	473.195		14.1313			4.67645	10.1437	13.9264	24.865	48.2541	64.8371	69.8603	64.8909	71.0983	76.1311	70.4672	74.5178	79.0609	60.3895	36.7574	36.9253	31.5762	48.3168	54.4722	51.7613
1883	711.558		13.7373			0.934593	5.94126	218.954	187.192	203.7	184.784	169.572	220.01	172.726	137.777	202.262	196.737	237.815	229.868	144.711	143.591	147.424	150.448	147.195	161.114
1884	646.204		8.96349			9.28119	7.8457	11.3064	9.28241	5.40817	9.85759	9.99838	7.28421	11.3673	8.40367	6.22765	7.98252	8.33712	6.24382	6.15868	8.00671	12.6944	7.21811	10.0755	9.18709
1885	613.723		14.0709			7.20655	7.03066	10.4429	9.45419	8.53676	4.74362	3.93594	5.34616	6.40795	10.2807	6.98148	6.16102	6.0679	7.1466	9.05049	5.4781	6.22852	6.17941	6.01044	6.8228
1886	508.067		1.56413			21.6755	18.8774	18.8361	20.7293	17.3904	20.4773	16.4962	17.228	21.9989	18.4116	18.7045	18.5449	17.0961	18.9409	19.1879	16.9023	19.1525	18.0588	17.1334	21.6037
1887	296.267		10.525			0.339155	177.193	213.902	214.86	184.542	184.999	225.653	177.22	149.326	249.267	221.676	89.9224	124.594	124.768	74.0891	103.107	175.197	244.52	133.56	223.8
1888	689.705		14.0645			6.51227	6.29585	4.51574	4.76065	4.97223	3.25147	5.05911	4.42126	3.83782	3.72449	4.18987	4.79218	5.0506	2.89664	4.74845	5.37252	4.26859	4.38896	3.86663	4.18744
1889	506.076		1.59603			20.0361	20.1115	18.7435	21.197	18.4739	19.7444	17.6685	21.777	22.9727	19.3866	19.8676	22.114	19.3473	19.7472	21.9032	18.3267	20.8231	21.0787	19.5084	23.9501
1890	230.891		14.1323			351.364	336.935	346.208	348.086	320.046	320.315	349.767	360.359	352.981	359.672	346.101	324.565	334.319	331.133	349.096	347.54	350.229	352.582	367.714	195.358
1891	406.791		14.6141			26.5107	28.4886	25.524	29.169	25.8398	28.401	29.7205	29.1699	30.4605	31.9387	33.192	24.2264	24.6547	24.9209	32.543	34.0045	28.6303	29.523	30.6318	36.4561
1892	736.486		10.1583			161.513	109.238	68.4487	42.0263	26.6792	22.41	25.309	24.3914	33.4837	32.2791	32.2575	37.4527	41.8759	44.2419	44.4701	41.1594	41.4328	40.6461	43.3309	44.3079
1893	682.048		1.63349			6.744	8.60669	8.50618	8.76844	7.8539	8.12461	6.57893	7.46858	8.52271	8.90175	7.1561	7.71125	9.24861	10.0779	7.24123	8.04196	8.16107	9.50326	8.33785	8.19199
1894	560.075		1.65617			21.2657	23.5255	23.7288	23.5611	21.8695	21.7362	19.4791	22.5319	24.856	23.2314	21.4384	21.3547	19.3836	23.7319	22.9023	18.9837	20.8789	22.827	20.2955	26.3697
1895	491.796		14.0744			14.4522	11.3682	14.5005	15.1942	11.5564	15.1432	14.4968	13.7989	14.5313	16.2221	12.7552	14.5103	15.0784	12.9756	15.6745	15.5181	16.6662	13.9207	14.8413	14.8359
1896	793.227		3.0824			66.9044	54.6612	69.5765	147.79	67.9533	105.658	77.523	163.822	236.139	99.0629	47.9475	101.461	97.6586	73.9683	100.168	49.6576	149.149	111.149	82.0866	92.4831
1897	354.822		14.0847			21.3245	22.4152	18.8004	20.3549	20.0436	22.0766	20.6153	21.148	21.4966	19.1111	20.2227	22.921	22.5743	21.0907	21.3281	20.5506	20.7244	20.9237	21.7795	19.659
1898	491.176		8.98445			9.52999	10.9956	10.8739	9.57344	17.7876	22.3268	22.0751	20.9371	25.3191	23.7973	19.0374	19.5158	29.3875	23.7192	14.6838	14.7863	19.3423	14.5251	15.6475	25.6005
1899	744.56		11.6174			1.29951	8.00988	10.0368	6.55643	10.2556	8.9654	12.2804	10.2256	10.585	16.7733	12.2766	9.6043	9.83231	9.26641	8.84308	9.73889	8.69029	9.75983	18.0416	12.6288
1900	700.4		10.5766			6.77287	6.1281	5.15176	7.12381	4.56824	6.75344	4.92871	5.32864	6.8966	4.62841	5.37964	7.54951	7.17002	7.6578	6.27703	4.8015	5.29382	6.35303	4.9249	7.01696
1901	461.282		9.00446			15.969	22.0288	21.9608	21.2232	20.6922	22.2793	19.8174	20.7388	22.9369	20.1029	13.4933	16.8714	16.486	20.4311	20.6087	20.5158	23.8927	19.6633	24.5603	20.4588
1902	243.231		7.33657			4.07678	4.66381	5.46463	5.94125	7.9533	9.03944	9.41575	9.64711	9.71884	9.61826	9.60528	9.41204	8.34295	7.54517	6.27369	5.4701	5.76728	5.33028	5.05392	4.6657
1903	457.315		10.9218			43.7819	43.0913	50.3948	62.9064	44.6187	69.1861	72.1352	71.9387	78.5076	67.0725	53.4141	52.5161	53.1816	59.5707	55.2728	54.8123	47.0561	56.3563	57.4991	72.1271
1904	719.338		3.06311			7.40739	8.00889	12.3486	24.7004	14.5684	14.891	17.7207	28.7316	36.1736	15.3919	9.83199	15.4238	13.843	13.9495	13.9389	10.6846	24.6064	14.3956	17.6074	17.7098
1905	144.989		14.1634			15.8906	13.8707	12.8273	13.9967	17.3702	16.9964	12.8417	12.5573	13.9085	12.9368	15.4096	14.3298	12.7388	16.1491	12.093	13.7336	13.5146	13.2763	13.6187	12.2733
1906	279.647		9.9063			145.73	157.567	180.197	179.13	172.161	145.021	175.357	194.638	223.819	203.742	122.427	149.02	155.354	119.467	207.588	130.15	315.353	212.379	254.636	350.473
1907	550.052		1.65299			20.1528	19.6467	18.8047	19.2194	19.4062	18.7745	17.3984	21.5578	20.5256	19.4306	20.243	19.2347	17.0541	22.5229	20.5929	15.953	19.1975	18.4772	15.177	19.6039
1908	523.362		10.9259			98.6967	104.965	116.725	138.453	111.663	165.185	164.086	156.639	171.282	325.461	135.016	124.145	124.417	138.518	116.285	124.404	98.8923	127.55	149.726	214.689
1909	234.887		14.0709			81.0186	83.1122	80.9034	80.3033	80.5097	84.0321	81.5253	80.449	81.8714	83.1875	81.5238	83.3305	81.6199	82.9551	81.9548	83.1937	82.1833	83.1069	79.9472	81.6741
1910	382.641		3.08931			7.17184	20.382	8.69688	21.3261	43.1898	11.1064	14.1561	15.0739	13.0518	19.427	16.015	15.0765	22.6576	13.6767	28.7873	47.9123	17.2616	15.0725	18.1103	18.4473
1911	248.183		7.03827			3.72731	4.30871	4.70343	3.79885	4.31351	4.75112	3.72843	3.60179	5.45255	4.14983	2.91148	4.88552	5.59133	2.868	3.81965	1.46256	12.5106	6.50651	3.36876	7.52331
1912	527.071		1.59013			29.0776	32.5263	31.0989	28.9954	28.527	28.1665	26.122	31.3049	32.03	34.8119	27.2653	30.8139	27.5302	27.696	27.9721	27.5544	29.2879	30.0484	31.5223	33.8995
1913	377.356		7.33348			0.803202	1.48028	2.85959	2.47803	4.30004	4.42003	4.42512	3.65452	3.09722	5.58147	5.0789	4.55113	4.2383	3.63909	4.1685	4.83246	2.89922	2.44158	3.43185	2.52018
1914	467.587		5.15241			6.59788	6.57365	9.17353	3.60923	11.138	7.98406	5.31206	5.45836	9.79012	11.7821	8.71522	8.57929	5.83476	4.01756	5.86043	10.81	6.84849	6.99226	9.18322	40.9632
1915	490.298		6.30987			6.11032	8.03786	6.66073	7.87719	7.3158	8.25827	8.81326	8.04899	9.04906	8.11202	8.33419	7.89219	7.01896	8.70284	8.03189	8.59122	8.0661	8.50955	8.20787	7.71739
1916	351.049		1.41999			32.956	22.1086	24.8377	33.8705	32.0314	23.5449	20.5875	27.666	33.6158	25.7083	32.0323	26.2892	24.7788	23.2818	35.3723	23.8451	24.4074	34.7674	34.4581	38.1724
1917	332.826		14.1077			22.3738	27.5827	22.8476	25.2962	23.6183	22.87	22.2067	21.5573	26.5101	19.4468	24.4321	18.2498	22.5949	24.9485	19.0332	24.4891	23.9087	21.2824	19.7748	25.9113
1918	295.263		10.5215			2.63876	805.783	960.894	961.205	829.894	823.941	1013.39	797.405	655.421	1129.49	1004.91	416.837	571.114	568.45	351.159	468.755	781.635	1096.59	606.09	1020.75
1919	572.137		1.63132			15.0409	19.2118	16.6196	15.5932	16.235	15.6674	14.3492	19.8749	18.9494	14.2189	17.0651	18.9341	17.1724	17.9918	18.2615	15.7124	17.2207	19.0925	15.0371	15.8793
1920	728.565		13.7719			0.401989	0.555671	114.535	100.423	4.67373	5.54272	102.994	114.99	80.6627	65.0791	103.64	101.935	78.8831	78.7986	68.7246	74.6853	3.49545	76.7417	74.3	81.8379
1921	453.197		2.61092			38.4194	46.7324	59.5974	119.524	70.015	44.6905	40.457	101.389	165.133	64.96	73.3168	75.3421	76.8464	133.98	104.193	103.008	132.013	67.7007	56.4501	60.6873
1922	533.362		9.18661			5.59832	8.26261	11.394	12.894	32.0988	15.6211	14.6514	13.7112	17.8085	16.1249	16.6238	17.5712	17.1565	15.8744	14.1305	16.3971	20.7033	15.7211	16.0661	17.5562
1923	272.091		1.63609			15.2283	18.3254	19.2097	15.9794	17.3165	17.7653	15.9179	17.2966	20.8834	18.4711	17.218	17.9655	15.9045	18.0966	18.184	15.8441	15.6351	17.7009	16.0366	18.4319
1924	456.764		14.0955			10.2928	19.9052	21.0049	21.4301	18.9641	10.1814	20.0312	14.4252	10.3862	21.2581	12.3266	10.2803	10.1853	10.9042	10.0292	23.5842	21.5694	22.3315	16.2278	10.8251
1925	614.732		14.0677			12.9889	11.9515	11.9282	10.5603	12.0341	12.8265	11.1761	12.1111	11.4008	11.1949	10.8971	10.6096	10.8002	12.5271	12.8119	11.0327	11.7036	10.3728	11.4904	12.8057
1926	972.628		11.9275			49.9112	48.6988	51.0597	84.1419	60.0874	105.77	103.549	108.291	96.1872	76.149	99.9231	80.0781	76.3335	101.638	64.5421	88.6317	47.188	90.5826	92.3205	129.219
1927	375.21		1.61758			299.061	306.966	326.926	382.392	351.126	327.296	367.136	430.717	402.64	298.048	445.256	410.471	373.86	418.106	394.066	219.517	450.44	392.342	222.048	417.414
1928	769.703		14.0505			5.39377	3.58464	3.41305	2.32988	2.90453	3.24041	1.8406	3.23032	3.45709	3.37748	7.16305	4.07805	3.88051	4.13784	4.02989	1.62897	3.30427	2.43115	3.22451	3.36508
1929	337.238		10.8951			125.402	37.6178	42.5007	48.0335	33.1016	47.7634	46.4385	51.3499	62.5148	48.9532	47.9749	47.0477	46.5233	59.5601	46.1335	41.8768	36.8198	49.695	45.3725	51.7972
1930	228.886		14.1692			30.7676	30.1117	31.4888	30.6325	29.0157	29.2668	30.1273	29.3382	32.3059	31.2093	31.2623	29.8315	30.3032	30.8878	28.8628	30.5961	30.1667	31.5779	32.0639	32.7104
1931	747.053		1.62941			7.16831	6.49277	7.0603	8.07171	6.3646	7.42435	7.32964	7.76217	10.6375	10.6507	8.85367	8.86797	9.12442	5.98842	11.4117	6.55492	8.61218	6.00147	8.30207	11.7723
1932	529.333		9.89682			16.4568	13.3139	11.76	13.73	16.1062	12.9714	13.5742	15.3433	13.3814	20.2339	13.2085	14.6899	16.0247	11.6128	11.7421	24.335	17.8275	13.6009	20.6953	15.3557
1933	598.734		14.082			9.64244	8.91665	9.39697	8.25433	7.07708	8.03456	8.88799	7.81731	7.36207	7.20727	14.2641	7.01598	7.44782	7.87824	7.2808	7.43158	7.88285	8.2065	12.9619	9.27964
1934	225.911		14.2763			33.5838	34.4876	32.3216	31.2403	31.924	33.0656	30.677	30.2432	29.6705	28.8801	30.7228	33.1261	31.563	32.0391	31.0603	30.2946	29.842	30.8652	28.9519	32.0584
1935	534.755		14.0935			5.04217	7.2463	8.25757	7.75308	5.53714	9.07413	7.36601	5.38159	15.6406	15.2511	7.82185	8.08828	7.24733	8.73646	8.61506	8.69822	8.18803	5.14047	8.79953	4.59187
1936	504.087		1.65096			19.683	19.7031	21.8908	21.3228	18.0309	23.0329	19.0765	21.4451	21.2486	24.4249	23.4505	22.0275	21.1485	21.3565	21.5728	19.0471	21.3866	21.9166	20.4845	23.3815
1937	408.057		1.66458			32.5073	29.4308	31.1964	27.6394	26.3139	28.4311	24.7504	28.6531	29.2323	29.6371	29.3774	27.6225	30.095	26.7529	29.136	21.8737	31.0139	29.2001	23.9487	29.4216
1938	288.042		1.93081			35.3444	30.6848	30.3703	25.7941	26.1915	29.5809	26.4132	26.6522	28.7473	30.1705	30.5976	29.1103	26.706	27.6916	29.8229	27.6209	28.4595	28.1265	25.0022	28.2738
1939	299.304		7.33794			8.36071	10.7847	15.3215	19.9696	22.9904	26.2944	26.7763	29.1584	30.8779	28.6544	27.3891	25.2554	23.2117	21.1363	19.1379	18.2825	16.9951	15.4876	15.0157	13.6412
1940	331.283		11.6412			4.65022	4.10495	3.8426	4.45086	4.02586	6.29494	7.49751	5.98883	5.08016	6.70544	2.9805	2.2133	2.54166	2.78658	2.6033	6.47678	2.01702	2.57452	11.1461	8.47085
1941	370.688		9.90628			10.1256	9.96932	12.0425	11.8263	12.5242	7.93993	10.1766	13.1016	14.1067	14.192	6.00577	9.205	10.4507	8.05442	14.6832	9.15574	23.3011	13.879	17.2756	19.1014
1942	240.197		5.12833			6.37271	6.94348	6.47385	6.95448	7.16776	6.7307	6.76924	8.19914	17.2726	6.88195	7.10236	8.27421	7.53385	7.57636	7.38929	9.04766	13.6302	7.44836	10.4858	11.3262
1943	398.068		1.75916			39.1996	34.7657	35.179	37.7373	34.3911	37.6928	34.1554	36.4598	40.3325	36.286	34.347	34.2546	33.7608	31.5495	41.5308	33.8889	34.3628	39.1758	32.2166	40.6505
1944	624.754		14.0599			25.9807	25.1548	20.4736	23.4694	22.6884	24.6915	23.6356	22.1941	22.9587	18.7858	21.2347	21.4412	23.4824	23.5585	23.1649	23.2488	21.7486	21.9747	21.9032	22.3106
1945	639.724		14.0641			15.985	10.0974	10.0726	8.68077	8.53497	8.01051	7.60837	8.97049	7.14544	10.6815	8.8221	8.92727	7.51435	8.43979	10.6589	8.34505	11.4302	8.39826	43.0699	8.70322
1946	663.722		14.0369			7.50474	6.34685	5.26391	12.2817	4.37291	6.69693	6.47544	5.29649	4.72816	8.46394	7.06279	12.232	9.44759	10.817	8.28416	6.39628	5.85471	4.67231	4.98231	6.29147
1947	475.18		2.62123			6.49512	7.34285	7.34109	18.6416	10.1782	6.95415	5.99776	14.2769	23.5927	9.41358	8.5875	11.9007	10.0312	18.7226	16.3056	15.0643	19.2439	10.8844	8.37488	9.37762
1948	553.741		14.0902			5.32377	4.87317	14.4747	4.4006	7.21029	5.63913	4.48708	7.65662	3.9062	7.89661	15.1308	5.36438	6.37217	7.60029	8.73755	5.89624	15.0953	3.96155	6.15799	4.3021
1949	243.073		1.68956			14.575	14.0905	15.6126	21.8152	18.052	18.4812	16.4219	19.1902	21.9394	18.6288	16.2337	17.6231	17.2007	16.3261	17.5935	15.2377	17.1354	18.6009	17.9144	17.6434
1950	587.724		14.0875			7.75688	5.09964	6.69177	4.81411	6.1832	6.17915	5.18378	5.63813	7.18276	6.59462	5.46831	7.24709	5.87174	6.58313	14.221	5.08118	6.06141	4.96443	5.75858	7.26228
1951	338.277		8.96275			153.397	184.079	198.99	164.31	208.667	236.417	220.126	207.234	272.311	258.929	162.714	198.483	204.199	168.778	149.196	145.287	288.655	205.875	212.982	226.737
1952	370.8		14.0775			24.3639	24.218	21.6234	24.0012	21.3644	23.7301	23.2463	21.3188	22.4811	20.9962	23.3929	23.6649	23.6724	23.3934	22.8	23.5102	22.0167	22.4785	21.834	24.4399
1953	590.083		1.62429			14.2887	15.9607	15.9582	17.6	14.6853	16.6586	14.6494	22.0054	20.6662	17.7809	15.9367	17.1861	16.8042	17.7779	16.9501	15.3704	14.7353	18.3913	14.6988	15.24
1954	435.109		1.55676			29.289	32.8404	34.1057	32.8156	32.3828	32.0641	26.4878	33.5153	37.9047	33.7034	32.1965	35.2386	31.1558	32.3409	36.9098	29.5486	32.6442	37.2337	30.7026	37.3796
1955	246.239		6.63692			15.5107	15.6051	14.9324	15.136	15.6093	15.7544	15.1	14.7082	16.5557	15.8831	16.0181	16.904	15.5997	16.0887	15.0775	15.1477	15.7406	16.0796	14.9633	15.1529
1956	763.442		10.9289			6.56222	7.20278	5.62495	7.7279	5.28338	8.48257	7.56384	9.46801	8.81531	7.13857	6.88429	6.46048	7.34799	7.66414	7.96312	6.19839	5.85965	6.54623	6.95581	8.22666
1957	973.635		11.9457			23.8015	23.5758	25.0842	47.8261	30.5344	55.7502	59.8978	65.3096	31.9449	34.508	35.7791	28.1011	25.6256	34.716	44.9482	52.2843	21.3721	32.753	37.1582	40.6861
1958	727.499		10.934			307.289	301.065	336.295	413.228	268.831	432.312	446.061	454.51	510.897	389.623	364.327	356.651	352.844	408.87	344.428	339.809	286.204	361.838	379.208	447.232
1959	136.063		1.30046			19.9966	20.2899	29.1441	22.286	31.8015	23.939	15.207	13.3976	30.9248	29.7699	20.7793	24.9394	28.4616	19.6581	30.1795	22.7414	35.2491	29.9094	23.6176	21.2282
1960	338.852		14.698			23.041	30.8359	21.6618	33.3556	30.1889	28.7879	32.6358	25.5616	34.1541	32.3374	22.0725	31.7193	21.835	31.5003	35.9399	28.7104	25.3339	24.0803	28.2432	27.9907
1961	348.07		1.66355			188.598	231.348	226.196	242.674	237.107	220.56	196.941	264.712	247.667	247.869	306.586	274.456	198.611	273.952	156.538	186.863	256.131	252.549	231.901	298.094
1962	542.375		10.9228			97.6266	97.563	114.306	140.677	89.4335	157.744	156.114	158.605	173.398	139.373	123.697	119.615	122.934	143.232	115.044	115.361	95.5275	124.303	128.839	153.921
1963	728.5		10.9346			149.715	142.923	150.86	185.249	120.133	196.737	201.668	208.182	231.438	178.412	166.782	160.726	165.812	187.861	159.55	156.261	131.804	167.479	171.882	202.527
1964	484.775		14.0693			22.0501	24.4821	23.1597	23.0174	22.9073	21.201	21.388	23.5121	20.2549	23.4528	22.2254	22.6033	21.4555	22.1398	20.7709	24.0898	21.9794	21.8888	23.53	20.7537
1965	514.76		14.0766			11.781	10.2241	13.1882	12.4788	11.972	12.5377	12.4447	12.3705	14.4046	14.1389	11.3501	13.1115	12.1218	12.5457	13.5553	13.6539	12.6623	10.8637	10.9786	10.8436
1966	604.784		14.0561			52.02	50.1348	52.562	51.1126	48.1631	46.7415	45.1682	47.0832	48.4081	47.133	44.8459	48.1071	48.1895	51.4009	48.2444	49.6775	51.7609	53.4862	51.1927	49.8956
1967	182.192		5.42256			3.46818	3.96282	3.05289	3.60629	3.05163	3.02343	3.34727	4.07528	3.71302	2.71044	3.19912	2.80482	3.09806	3.00542	3.05849	3.42942	3.64133	3.36351	5.05184	6.12392
1968	597.727		14.0808			8.0334	6.53748	6.89651	5.28279	6.48105	5.82258	7.38173	5.20882	6.11429	5.98132	15.5916	5.68847	6.41859	6.44562	6.13495	6.28975	6.67692	7.78244	4.41682	5.9994
1969	748.531		10.5874			145.108	86.0322	311.039	289.439	282.776	320.078	201.516	305.529	352.344	450.98	407.904	278.933	235.94	223.065	273.006	288.966	363.983	258.617	301.483	406.675
1970	724.729		14.0519			11.6927	7.33059	7.77563	7.42859	3.95402	5.62502	5.0993	5.2294	7.04535	7.5383	9.32113	8.53218	7.60051	9.00002	6.9538	5.33063	6.61317	5.53292	8.54655	7.27873
1971	616.722		14.0758			9.79537	8.95429	9.71934	6.94789	8.82848	6.18384	7.22288	7.16077	7.37937	7.26474	8.23775	8.34568	7.614	6.41965	8.05454	8.52188	6.85129	6.81954	6.96867	8.15952
1972	262.127		1.68576			23.7522	24.6697	25.1251	28.1826	25.6363	27.8807	22.204	25.475	29.6111	26.9059	19.3421	26.9769	25.296	24.1955	25.9635	23.3147	21.8914	27.5209	30.686	25.2816
1973	431.383		12.4982			12.7888	8.06256	8.00276	15.639	12.846	13.7151	31.4834	11.2285	17.4292	25.4735	46.1527	14.6471	10.3703	15.7456	20.3817	10.3925	12.1186	11.5707	15.2275	32.0832
1974	458.844		14.0561			31.603	27.4531	26.6814	28.207	28.5332	27.2699	27.5984	24.7061	25.1056	24.8844	24.3168	26.2324	26.797	26.6987	26.8344	28.0295	27.5478	26.5921	26.373	27.2844
1975	612.73		14.0682			12.23	11.7642	15.2193	13.0771	10.8974	11.3236	10.2142	12.6724	10.5708	12.1866	13.1395	12.5291	11.1695	12.8639	13.4653	12.6721	10.8776	12.1678	13.1762	11.9947
1976	446.812		14.0801			14.1671	14.1212	16.0074	13.6069	11.1531	13.2978	13.2145	13.9265	13.3922	13.6073	14.6162	12.4454	13.6225	14.4055	13.8151	12.1448	14.0575	15.0062	15.0485	14.9467
1977	225.053		1.53917			14.7247	31.1514	29.8811	22.3269	24.1611	25.747	21.6971	27.6736	24.9589	24.4627	25.7884	24.7812	24.7283	22.3688	22.6846	21.8072	22.6622	22.3801	21.2179	26.7997
1978	524.365		10.9214			34.904	35.0485	40.6502	48.3887	34.4577	54.0037	54.9329	54.599	60.3536	55.4948	44.9219	42.6813	41.3841	49.9384	40.0507	41.4852	33.4251	42.3214	47.5085	60.7019
1979	667.329		8.15381			13.8153	14.4054	13.378	12.3504	13.042	13.7075	14.6488	14.4212	16.5503	15.1922	16.1265	16.9211	15.8781	16.5729	14.767	13.9304	14.4525	14.0592	11.8403	11.8807
1980	134.104		10.9286			3.67658	3.51798	4.03825	4.8891	3.39372	5.61751	5.20388	5.87684	5.92587	4.77314	4.64644	4.30118	3.97444	5.22835	4.09538	4.26444	3.76597	4.45689	4.6299	5.0726
1981	478.815		14.0618			29.4439	29.0128	28.7095	28.7394	25.5858	28.0253	26.8148	27.0513	29.8555	26.614	25.4079	27.0141	25.9992	28.3322	28.9844	27.8744	27.8072	27.1024	27.6362	29.4447
1982	616.169		8.98728			14.4976	15.0539	13.4076	12.3765	14.1396	13.5233	13.25	12.4756	16.3256	12.062	8.66225	14.9046	13.0791	10.823	11.1019	14.4228	22.0208	14.9515	17.1183	20.0523
1983	468.783		14.0847			13.999	13.3962	13.9302	12.5262	13.1436	11.1709	11.385	11.8736	13.477	12.4015	12.5761	12.3296	12.0928	12.1818	12.8137	11.8722	12.6258	14.1443	11.2677	12.5332
1984	552.748		14.0891			9.44434	9.24613	8.95918	15.7026	8.29485	7.28592	7.80222	8.38077	16.4311	4.54055	4.83287	15.0372	16.9579	15.9437	17.4748	7.86905	5.33674	7.37968	8.86726	10.293
1985	646.705		14.0721			10.8455	8.01999	8.27593	7.22212	7.78298	8.32941	4.90694	6.66848	6.15225	6.90097	5.60451	7.88419	5.64108	5.92628	8.34986	7.58111	7.2587	7.72323	7.78938	7.09536
1986	744.711		14.0486			10.2829	5.48991	5.25364	3.50893	3.27392	4.01099	3.95215	5.0461	4.87432	5.74855	5.32722	5.09684	5.00517	4.88085	5.5605	3.9467	4.99625	4.39575	3.32232	4.0617
1987	183.087		1.66101			102.859	108.491	102.936	95.5322	103.815	97.9451	94.1531	103.065	103.892	108.81	103.067	100.17	91.8858	99.0141	96.1325	95.4069	94.3915	97.8762	109.254	114.771
1988	256.257		11.5222			10.3302	9.62908	9.38561	8.04498	10.4819	12.0863	12.2737	10.5145	9.35999	13.2705	10.039	10.6465	11.1806	8.6286	10.092	13.9643	9.65217	9.57011	15.3839	12.201
1989	156.893		14.1542			32.7109	33.1257	29.2176	31.1142	30.5681	33.8117	29.6502	30.1342	29.5614	39.2496	30.6813	41.974	30.1919	32.5881	28.3941	29.1814	27.7571	27.9898	28.3306	30.3357
1990	702.723		14.049			6.19425	4.97084	4.7038	5.39902	4.42092	3.58867	3.12856	3.78152	4.06449	3.86641	4.95809	4.27047	4.99803	5.91581	5.09223	4.95757	4.47283	4.25763	4.85155	3.02609
1991	543.379		10.9199			20.4198	20.5841	24.5987	31.0793	21.0372	34.5495	35.5416	35.6352	39.4697	30.0973	28.3119	26.5023	27.3704	32.2926	26.7892	25.5094	21.4809	26.8999	27.1189	32.9758
1992	194.933		14.6935			22.0824	20.2412	20.1439	21.3869	19.318	18.4165	20.1354	22.4055	19.6953	19.3114	19.2043	17.1561	20.3682	18.3258	18.8668	20.415	19.4771	21.2596	19.6891	23.5298
1993	564.719		14.0924			11.9215	4.32835	13.7592	7.7196	7.60394	12.9487	13.7602	13.7571	15.5341	14.6664	8.38207	7.65765	13.0216	14.8739	16.8998	15.9588	14.6608	16.0196	7.5639	12.5969
1994	281.863		14.103			11.5936	11.1462	12.8312	13.6568	14.059	12.5574	13.2126	12.5701	11.5604	12.5837	12.9069	14.8956	12.4545	12.9826	11.7805	13.5609	13.7512	11.5925	11.1991	13.9966
1995	495.785		14.073			12.9798	12.5448	13.2931	13.8485	14.0565	12.8628	12.4285	11.5521	13.9341	11.3275	12.5714	12.6816	12.2055	12.8872	15.6781	13.1576	11.9159	14.1826	12.698	14.1415
1996	390.624		3.08629			17.8455	51.0991	18.8851	44.8849	103.323	22.5007	28.3993	28.4442	25.5959	41.5677	36.388	33.0592	49.1354	28.9111	62.682	111.623	35.4318	30.1682	36.1956	38.2022
[truncated: 385 more rows]
